# Supplementary material for: Insulin signalling regulates Pink1 mRNA localization via modulation of AMPK activity to support PINK1 function in neurons
Source: Nat Metab. 2024 Mar 19;6(3):514–30. doi: 10.1038/s42255-024-01007-w (PMC10963278; doi:10.1038/s42255-024-01007-w)
Supplement: Supplementary file 5 — Statistical Source Data. [file 42255_2024_1007_MOESM5_ESM.xlsx]

## Sheet: Figure 1b
Figure 1b
	Pink1 mRNA imaging - Manders' coefficient
	SOMA
		Control	AICAR	Compound C
		0.781	0.616	0.224		#1
		0.524	0.792	0.243
		0.63	0.534	0.184
		0.608	0.578	0.279
		0.597	0.703	0.521
		0.521	0.475	0.281
		0.642	0.528	0.256		#2
		0.354	0.383	0.329
		0.58	0.734
		0.59	0.507
		0.383	0.555
		0.611	0.412
		0.297	0.646	0.125		#3
		0.708	0.668	0.27
		0.419	0.477	0.167
		0.675	0.588	0.189
		0.54	0.547	0.144
		0.616	0.524
			0.648
			0.755
			0.597
		0.921		0.378		#4
		0.447		0.291
		0.738		0.367
		0.445		0.4
		0.724		0.34
		0.536		0.295
		0.559		0.427
		0.719		0.462		#5
		0.74		0.365
		0.759		0.545
		0.633		0.498
		0.599		0.35
		0.611		0.508
		0.64		0.446
		0.71		0.396		#6
		0.574		0.469
		0.786		0.413
		0.78		0.398
		0.736		0.401
		0.726
	Average	0.617342	0.584143	0.342531

## Sheet: Figure 1c
Figure 1c
	Pink1 mRNA imaging - Manders' coefficient
	NEURITES
		Control	AICAR	Compound C
		0.868	0.706	0.373		#1
		0.647	0.653	0.162
		0.588	0.51	0.279
		0.645	0.509	0.46
		0.654	0.564	0.151
		0.675	0.633	0.5
		0.739	0.815	0.269		#2
		0.464	0.718
		0.64
		0.616	0.619
		0.51	0.735
		0.706	0.517
		0.83	0.725	0.21		#3
		0.954	0.552	0.722
		0.303	0.491	0.724
		0.778	0.986	0.549
		0.521	0.725	0.494
		0.645	0.531
			0.636
			0.685
			0.376
		0.582		0.299		#4
		0.48		0.344
		0.569		0.196
		0.786		0.643
		0.599		0.198
		0.521		0.335
		0.681		0.21
		0.61
		0.613
		0.676		0.739		#5
		0.681		0.536
		0.741		0.338
		0.472		0.703
		0.514		0.354
		0.438		0.635
		0.641		0.538
		0.858		0.362		#6
		0.824		0.379
				0.332
				0.247
	Average	0.640806	0.6343	0.409367

## Sheet: Figure 1f
Figure 1f
	Pink1 mRNA imaging - Manders' coefficient
	SOMA
		Control shRNA	AMPK shRNAs
		0.804	0.386		#1
		0.641	0.22
		0.475	0.421
		0.589	0.178
		0.56
		0.613	0.061		#2
		0.692	0.486
		0.458	0.456
		0.79	0.303
		0.455
		0.457
		0.57
		0.56
		0.542
		0.626
		0.54
		0.715
		0.668
		0.542	0.44		#3
		0.585	0.472
		0.543	0.162
		0.446	0.352
		0.419	0.203
	Average	0.577826	0.318462

## Sheet: Figure 1h
Figure 1h
Proximity Ligation Assay SYNJ2 and SYNJ2BP in Hibernate E (imaging medium)
		Control	AICAR	Compound C
		0.257763	0.308864	0.062628		#1
		0.168285	0.342139	0.169333
		0.151595	0.236087	0.15267
		0.197727	0.425316	0.118455
		0.338073	0.502233	0.08825
		0.18869	0.179958	0.168089		#2
		0.206846	0.1933	0.126304
		0.242084	0.166642	0.132379
		0.172003	0.327579	0.091893
		0.270494	0.144371	0.075312
		0.233788	0.27655	0.069563		#3
		0.240629	0.306256	0.053867
		0.281659	0.215533	0.080664
		0.385975	0.258351	0.07627
		0.253433	0.261752	0.119763
	Average	0.23927	0.276329	0.105696

## Sheet: Figure 1i
Figure 1i
Proximity Ligation Assay SYNJ2 and SYNJ2BP in B27 (culture medium)
		Control	AICAR	Compound C
		0.0914691	0.152596	0.019171		#1
		0.124535	0.125688	0.062638
		0.0933818	0.185459	0.114813
		0.0917158	0.149237	0.047224
		0.0304548	0.161695	0.031296
		0.114178	0.300633	0.042564
		0.162886	0.226566	0.04379
		0.144445	0.281552	0.038169
			0.174733	0.093154
				0.113833
				0.081181
		0.176565	0.311499	0.069271		#2
		0.129634	0.420995	0.039884
		0.17248	0.274708	0.004476
		0.125231	0.460914	0.05429
		0.121483	0.329043	0.098184
		0.184531	0.400357	0.003396
		0.182466
		0.2021
		0.0955753	0.34501	0.157512		#3
		0.137143	0.412745	0.085966
		0.161899	0.443115	0.080491
		0.136232	0.454636	0.0076
		0.14691	0.29274
			0.384029
	Average	0.134539	0.299426	0.0613763
