# Supplementary material for: Insulin signalling regulates Pink1 mRNA localization via modulation of AMPK activity to support PINK1 function in neurons
Source: Nat Metab. 2024 Mar 19;6(3):514–30. doi: 10.1038/s42255-024-01007-w (PMC10963278; doi:10.1038/s42255-024-01007-w)
Supplement: Supplementary file 6 — Statistical Source Data. [file 42255_2024_1007_MOESM6_ESM.xlsx]

## Sheet: Figure 2b
Figure 2b
	Pink1 mRNA imaging - Manders' coefficient
	SOMA
		Control	Insulin 500 nM	GSK1904529A 1 µM	GSK1904529A + Ins
		0.754	0.264	0.463			#1
		0.696	0.568	0.738
		0.4	0.422	0.506
		0.56	0.414	0.457
		0.783	0.364
		0.591	0.282	0.534	0.638		#2
		0.871	0.705	0.413	0.619
		0.516		0.607	0.581
		0.572		0.519	0.56
		0.44	0.355	0.527	0.548		#3
		0.716	0.323		0.533
		0.517	0.357	0.249
		0.497	0.445	0.642
		0.602	0.308
		0.459		0.864	0.419		#4
		0.56		0.413	0.61
		0.599		0.544	0.457
		0.585	0.316	0.464	0.524
		0.476	0.64	0.622	0.47
		0.499	0.325	0.508	0.711
		0.595	0.426	0.507	0.543
		0.579	0.609
		0.529
		0.424	0.345	0.747	0.625		#5
		0.659	0.483	0.519	0.598
		0.589	0.481	0.285	0.559
		0.642	0.244	0.47	0.531
		0.529	0.355	0.513	0.278
		0.607		0.633	0.279
				0.714	0.589
				0.713	0.275
				0.433	0.51
				0.281
				0.565	0.346
				0.302	0.316
				0.301	0.473
				0.522	0.453
				0.491	0.451
	Average	0.580897	0.4105	0.517152	0.499852

## Sheet: Figure 2c
Figure 2c
	Pink1 mRNA imaging - Manders' coefficient
	NEURITE
		Control	Insulin	GSK1904529A 1 µM	GSK1904529A + Ins
		0.81	0.321	0.577			#1
		0.486	0.602	0.762
		0.615	0.528	0.728
		0.766	0.23	0.727
		0.766	0.384
		0.372		0.667	0.699		#2
				0.594	0.69
				0.814	0.605
					0.759
		0.446	0.635	0.669	0.797		#3
		0.825	0.429	0.756
		0.737	0.317
		0.728	0.28
		0.542
		0.441
		0.763	0.461	0.912	0.377		#4
		0.489	0.283	0.522	0.624
		0.698	0.41	0.783	0.689
		0.388	0.421	0.721	0.244
		0.586		0.669	0.631
		0.698		0.916	0.738
				0.754
		0.634	0.558	0.586	0.668		#5
		0.513	0.57	0.689	0.663
		0.597	0.436	0.636	0.673
		0.688	0.443	0.629	0.606
		0.589	0.379	0.611	0.507
		0.597	0.346	0.37	0.705
		0.371	0.299	0.233	0.784
			0.4	0.598	0.577
			0.285	0.917	0.559
			0.428	0.562	0.771
			0.185	0.529	0.564
			0.347	0.743	0.739
			0.605
	Average	0.6058	0.407	0.666929	0.637783

## Sheet: Figure 2e
Figure 2e
Proximity Ligation Assay SYNJ2 and SYNJ2BP
		Control - B27	Starvation (minus Insulin)	Insulin 500 nM	GSK1904529A 1 µM	GSK + Insulin
		0.094225	0.136837	0	0.174266	0.23492		#1
		0.047235	0.168604	0	0.087378	0.109047
		0.072634	0.08621	0.00435	0.059521	0.082074
		0.05205	0.057693	0.006728	0.040637	0.099279
		0.083554	0.050843	0.023971	0.037085	0.070634
			0.35014	0.01977	0.047803	0.072758
			0.218039	0.008949		0.043078
			0.186123	0.021512
			0.218916	0
			0.209046	0.014509
			0.116905	0.021732
			0.183681	0
			0.142148	0.008234
			0.110657	0
			0.131614	0.011447
			0.154211	0.020438
			0.102085	0.011802
				0
				0.007248
				0.017786
				0.013295
				0.007804
		0.099517	0.148601	0.03536	0.116552	0.11124		#2
		0.068466	0.113765	0.062177	0.112255	0.089157
		0.047917	0.144837	0.064043	0.107267	0.144707
		0.095311	0.140415	0.042563	0.089777	0.207109
		0.03989	0.214221	0.046664	0.175191	0.162354
			0.125767	0.046336	0.064588	0.154613
			0.13916	0.12206	0.100087	0.193085
			0.108757	0.089995	0.107817	0.107588
			0.239697	0.042492	0.10235	0.405169
			0.182724	0.113986	0.190779	0.224707
			0.279352	0.056364	0.141795
			0.09368	0.049084
				0.081937
				0.028324
				0.043016
		0.04131	0.082189	0.006692	0.044351	0.046374		#3
		0.042375	0.081773	0.019555	0.078031	0.097503
		0.047751	0.088198	0.015011	0.024609	0.197296
		0.034632	0.167865	0.044651	0.117745	0.125145
		0.046331	0.12679	0.061916	0.082896	0.072104
		0.068341		0.056196		0.09779
				0.049548		0.05778
				0.051427		0.144208
						0.066363
	Average	0.0613462	0.150045	0.0321994	0.0955809	0.131388
