# Supplementary material for: Insulin signalling regulates Pink1 mRNA localization via modulation of AMPK activity to support PINK1 function in neurons
Source: Nat Metab. 2024 Mar 19;6(3):514–30. doi: 10.1038/s42255-024-01007-w (PMC10963278; doi:10.1038/s42255-024-01007-w)
Supplement: Supplementary file 7 — Statistical Source Data. [file 42255_2024_1007_MOESM7_ESM.xlsx]

## Sheet: Figure 3d
Figure 3d
	SYNJ2BP S21 intensity (phospho-peptide enrichment followed by mass spetrometry)
							log2-transformed
			Control	Compound C				Control	Compound C
			109000000	33830000				26.6998	25.0118
			111000000	8734600				26.726	23.0583
			166000000	16608000				27.3066	23.9854
		Average	1.28667e+08	19724200			Average	26.9108	24.0185
