# Supplementary material for: Insulin signalling regulates Pink1 mRNA localization via modulation of AMPK activity to support PINK1 function in neurons
Source: Nat Metab. 2024 Mar 19;6(3):514–30. doi: 10.1038/s42255-024-01007-w (PMC10963278; doi:10.1038/s42255-024-01007-w)
Supplement: Supplementary file 9 — Statistical Source Data. [file 42255_2024_1007_MOESM9_ESM.xlsx]

## Sheet: Figure 4b
Figure 4b
	Pink1 mRNA imaging - Manders' coefficient
	SOMA
		Control shRNA	SYNJ2Bp shRNA	WT rescue	S21A rescue	S21E rescue
		0.626	0.398	0.783	0.412	0.513		#1
		0.789	0.294	0.804	0.367	0.411
		0.698	0.647	0.822	0.768	0.745
		0.604	0.377	0.733	0.452	0.656
		0.569	0.446	0.767	0.535	0.79
		0.725	0.225	0.762	0.511	0.75		#2
		0.715	0.503	0.362	0.472	0.684
		0.665	0.608	0.665	0.768	0.877
		0.571	0.644	0.526	0.408	0.779		#3
		0.621	0.625	0.712	0.425	0.642
		0.577	0.659	0.452	0.475	0.573
		0.614	0.457	0.743	0.547	0.563
		0.408	0.428	0.684	0.443	0.564		#4
		0.741	0.432	0.708	0.692	0.648
		0.454	0.378	0.628	0.468	0.63
			0.608		0.558	0.639
			0.563		0.673	0.752
			0.451		0.449	0.606
			0.431		0.482	0.682
			0.381		0.462	0.574
					0.422	0.547
					0.538	0.754
					0.554	0.458
					0.437	0.675
						0.874
						0.642
		0.565	0.466	0.575	0.333	0.63		#5
		0.56	0.433	0.558	0.327	0.667
		0.793	0.291	0.588	0.371	0.436
		0.62	0.461	0.611	0.407	0.523
		0.65	0.36	0.672	0.366	0.511
		0.726	0.373			0.482
		0.624	0.4			0.571
		0.591				0.625
		0.556				0.623
						0.603
						0.609
						0.665
		0.767	0.348	0.639	0.383	0.569		#6
		0.61	0.521	0.626	0.61	0.516
		0.664	0.454	0.745	0.422	0.772
		0.854	0.517		0.428	0.537
		0.638	0.514			0.623
		0.558				0.612
						0.57
						0.636
	Average	0.638433	0.459156	0.659348	0.483788	0.626261

## Sheet: Figure 4d
Figure 4d
Proximity Ligation Assay SYNJ2 and SYNJ2BP
		SYNJ2BP WT	SYNJ2BP S21A	SYNJ2BP S21E
		0.186673	0.044148	0.307255		#1
		0.186969	0.047704	0.432776
		0.361535	0.142575	0.253569
		0.308257	0.079996	0.325277
		0.156249	0.052495	0.229353
		0.343963	0.066976
		0.170901	0.087709
		0.281479	0.077579	0.03896		#2
		0.046593	0.051871
		0.292342	0.031152
			0.016994
			0.020296
			0.1133
			0.128444
		0.404867	0.050329	0.142689		#3
		0.452146	0.108524	0.1282
		0.488744	0.223176
		0.396286	0.165952
		0.417957	0.03173
		0.221921	0.10607
		0.243569	0.003268	0.395499		#4
		0.479988	0.219035	0.202022
		0.351711	0.094251	0.598084
		0.478264	0.114735	0.323892
		0.33965	0.384309	0.607192
		0.479958	0.152677	0.481327
		0.428292	0.287316	0.668518
		0.130831	0.246797	0.614283
		0.605753		0.423948
		0.479885		0.431168
	Average	0.335953	0.112479	0.36689
