# Supplementary material for: Insulin signalling regulates Pink1 mRNA localization via modulation of AMPK activity to support PINK1 function in neurons
Source: Nat Metab. 2024 Mar 19;6(3):514–30. doi: 10.1038/s42255-024-01007-w (PMC10963278; doi:10.1038/s42255-024-01007-w)
Supplement: Supplementary file 10 — Statistical Source Data. [file 42255_2024_1007_MOESM10_ESM.xlsx]

## Sheet: Figure 5b
Figure 5b
	Pink1 mRNA imaging - Manders' coefficient
	SOMA
		SYNJ2BP WT Ctrl	SYNJ2BP WT CC	SYNJ2BP S21E Ctrl	SYNJ2BP S21E CC
		0.899	0.416	0.745	0.696		#1
		0.693	0.35	0.878	0.589
		0.836	0.455	0.626	0.805
		0.686	0.361	0.69	0.642
		0.723		0.777
		0.653	0.439	0.815	0.699		#2
		0.734	0.53	0.735	0.537
		0.815	0.345	0.816	0.501
		0.786	0.44	0.741	0.599
		0.732	0.488	0.596	0.639
		0.714	0.49	0.793
		0.814	0.419	0.556	0.561		#3
		0.8	0.375	0.621	0.565
		0.615	0.309	0.563	0.572
		0.601	0.418	0.601	0.531
		0.719	0.362	0.677	0.614
		0.722	0.3		0.609
		0.691	0.406
		0.678
	Average	0.732158	0.406059	0.701875	0.6106

## Sheet: Figure 5d
Figure 5d
	Pink1 mRNA imaging - Manders' coefficient
	SOMA
		SYNJ2BP WT Ctrl	SYNJ2BP WT Insulin	SYNJ2BP S21E Ctrl	SYNJ2BP S21E Insulin
		0.737	0.238	0.327	0.304		#1
		0.431	0.241		0.327
		0.341	0.176	0.503	0.448
		0.421	0.172		0.514
		0.549			0.284
		0.721			0.611
		0.585	0.16	0.718	0.419		#2
		0.35	0.458	0.385	0.276
		0.464	0.27	0.638	0.556
			0.295	0.225	0.404
				0.233
		0.218	0.364	0.328	0.439		#3
		0.57	0.377	0.658	0.541
		0.417	0.422	0.447	0.369
		0.35	0.298	0.388	0.411
		0.548	0.157	0.537	0.588
		0.488	0.201	0.753	0.523
		0.522
	Average	0.482	0.2735	0.472308	0.438375
