# Supplementary material for: Insulin signalling regulates Pink1 mRNA localization via modulation of AMPK activity to support PINK1 function in neurons
Source: Nat Metab. 2024 Mar 19;6(3):514–30. doi: 10.1038/s42255-024-01007-w (PMC10963278; doi:10.1038/s42255-024-01007-w)
Supplement: Supplementary file 11 — Statistical Source Data. [file 42255_2024_1007_MOESM11_ESM.xlsx]

## Sheet: Figure 6b
Figure 6b
Parkin localization to mitochondria before and after AA
		Plus insulin		Minus insulin
		Control	AntiA 20 µM	Control	AntiA 20 µM
		33.3333	50	36.3636	41.6667		#1
		50	87.5	20	26.3158
		16.6667	71.4286	37.5	27.2727
		20	50	33.3333	50		#2
		17.8571	46.6667	18.75	66.6667
		15	57.1429	18.1818	21.2121		#3
		20	48.1481	22.2222	40
		33.3333	55	33.3333	33.3333
				26.3158	38.8889
	Average	25.7738	58.2358	27.3333	38.3729

## Sheet: Figure 6d
Figure 6d
p-ubiquitin localization to mitochondria
	NEURITES
		+ Ins Ctrl	+ Ins AA 20 µM	- Ins Ctrl	- Ins AA 20 µM
		0.131	0.384	0.194	0.11		#1
		0.072	0.596	0.058	0.088
		0.072	0.3	0.126	0.226
		0.233			0.11
		0.09
		0.172
		0.111	0.257	0.169	0.103		#2
				0.195	0.126
				0.143	0.081
				0.114	0.077
				0.191	0.204
				0.13
				0.196
		0.09	0.368	0.128	0.232		#3
		0.202	0.374	0.249	0.127
				0.181	0.242
			0.346	0.113	0.13		#4
		0.139	0.543	0.204	0.163
		0.134	0.316	0.182	0.186
		0.222	0.186	0.287	0.237
		0.134	0.383	0.155	0.118
		0.162	0.408	0.163	0.099
		0.259	0.353	0.112	0.143		#5
		0.259	0.358	0.175	0.198
		0.353	0.228	0.22	0.368
		0.265	0.584	0.223	0.205
		0.23	0.36	0.266	0.112
			0.103
			0.348
	Average	0.175263	0.357632	0.173917	0.160217

## Sheet: Figure 6f
Figure 6f
p-ubiquitin localization to mitochondria
	NEURITES
		+ Ins Ctrl	+ Ins AA 5 nM	+ Ins AA 20 µM	- Ins Ctrl	- Ins AA 5 nM	- Ins AA 20 µM
		0.155	0.361	0.422	0.149	0.192	0.301		#1
		0.283	0.34	0.55	0.176	0.492	0.547
		0.174	0.462	0.471	0.151	0.223	0.43
		0.347	0.516	0.432	0.162	0.168	0.287
		0.338	0.502	0.449	0.298	0.273
		0.22	0.293	0.484	0.245	0.315
					0.289
		0.293	0.574	0.729	0.11		0.204		#2
		0.171	0.816	0.524	0.134	0.426	0.294
		0.183	0.497	0.43	0.097	0.598	0.242
		0.225	0.128	0.555	0.191	0.185	0.195
		0.203	0.185	0.511	0.229	0.359
		0.232	0.542	0.663		0.208
				0.666
		0.171	0.423	0.356	0.223	0.091	0.336		#3
		0.247	0.757	0.393	0.22	0.14	0.222
		0.321	0.325	0.574	0.32	0.225	0.458
		0.32	0.51	0.636	0.58	0.352	0.27
		0.271		0.433	0.119	0.247	0.565
					0.13		0.262
	Average	0.244353	0.451937	0.515444	0.212389	0.280875	0.3295

## Sheet: Figure 6h
Figure 6h
	Western Blot: PINK1 expression normalized to bIII tubulin
		without insulin	with insulin	with insulin and AKT inhibitor
		0.188566	1	0.717027
		0.430168	1	0.326856
		0.544411	1	0.781181
	Average	0.387715	1	0.608355

## Sheet: Figure 6j
Figure 6j
p-ubiquitin localization to mitochondria S21A rescue
	NEURITES
		No Ins WT Ctrl	No InsWT AA 20 µM	No Ins S21A Ctrl	No Ins S21A AA 20 µM
		0.188	0.215	0.268	0.527		#1
		0.186	0.148	0.152	0.137
		0.151	0.297	0.134	0.227
		0.142	0.258	0.17	0.386
		0.078		0.148	0.51
		0.182		0.21
				0.243
		0.167	0.209	0.291	0.346		#2
		0.169	0.267	0.178	0.462
		0.21	0.25	0.192	0.43
		0.236	0.14	0.243	0.506
		0.12	0.285		0.268
			0.106
		0.087	0.142	0.317	0.293		#3
		0.179	0.193	0.095	0.286
		0.178	0.088	0.183	0.16
		0.08	0.324	0.177	0.292
		0.26	0.102	0.188
		0.107	0.235	0.056
	Average	0.16	0.203687	0.190882	0.345

## Sheet: Figure 6l
Figure 6l
p-ubiquitin localization to mitochondria S21E rescue
	NEURITES
	Ins WT Ctrl	Ins WT AA	Ins S21E Ctrl	Ins S21E AA
	0.221	0.323	0.156	0.2		#1
	0.195	0.711	0.067	0.259
	0.296	0.405	0.181	0.197
	0.182	0.392	0.165	0.2
	0.169	0.592	0.228	0.267
	0.305	0.326	0.322
	0.152	0.145
	0.1	0.352	0.194	0.186		#2
	0.188	0.364	0.195	0.245
	0.346	0.463	0.288	0.134
	0.151	0.327	0.254	0.514
		0.51	0.223	0.209
			0.211	0.296
	0.231	0.364	0.099	0.182		#3
	0.138	0.27	0.129	0.284
	0.069	0.304	0.154	0.182
	0.172	0.181	0.321	0.298
	0.069	0.368	0.097	0.166
	0.146		0.28	0.152
			0.134
			0.128
	0.184118	0.376294	0.1913	0.233588
