# Supplementary material for: Insulin signalling regulates Pink1 mRNA localization via modulation of AMPK activity to support PINK1 function in neurons
Source: Nat Metab. 2024 Mar 19;6(3):514–30. doi: 10.1038/s42255-024-01007-w (PMC10963278; doi:10.1038/s42255-024-01007-w)
Supplement: Supplementary file 13 — Statistical Source Data. [file 42255_2024_1007_MOESM13_ESM.xlsx]

## Sheet: Figure 7b
Figure 7b
	Pink1 mRNA imaging - Manders' coefficient
	SOMA
		Control	Insulin 500 nM	ApoE3 50 nM	ApoE3 + insulin	ApoE4 50 nM	ApoE4 + insulin
		0.596	0.203			0.528	0.526		#1
		0.559	0.222			0.346	0.614
		0.445	0.683			0.531	0.57
		0.693	0.672			0.611	0.356
		0.592	0.325
		0.596	0.285			0.349	0.354		#2
		0.352	0.247			0.36	0.411
			0.249			0.384	0.247
			0.235
		0.507	0.608			0.328	0.212		#3
		0.631	0.344			0.556	0.817
		0.426	0.562			0.589	0.524
		0.573	0.281			0.401	0.821
		0.473	0.264			0.431	0.415
		0.508	0.324			0.35	0.462
		0.719					0.716
		0.672					0.321
		0.544	0.647	0.632	0.317	0.731	0.401		#4
		0.604	0.315	0.413	0.338	0.58	0.509
		0.487	0.171	0.558	0.255	0.403	0.569
		0.416	0.544	0.493	0.249	0.574	0.458
		0.673	0.376	0.591	0.208	0.74	0.49
		0.506	0.392	0.267	0.314	0.635	0.75
			0.265	0.635	0.198	0.72	0.615
				0.306	0.275	0.523	0.347
				0.616	0.23
		0.616	0.228	0.637	0.241	0.553	0.42		#5
		0.776	0.408	0.669	0.493	0.526	0.311
		0.366	0.305	0.608	0.244	0.554	0.626
		0.504	0.315	0.723	0.369	0.292	0.397
		0.613	0.333		0.183	0.783	0.666
		0.66	0.23		0.285	0.592
			0.383
		0.526	0.401	0.745	0.313	0.395	0.4		#6
		0.453	0.368	0.595	0.339	0.357	0.607
		0.537	0.358	0.461	0.256	0.486	0.296
		0.505	0.138	0.611	0.461	0.401	0.42
		0.549	0.287	0.494	0.202	0.843	0.458
		0.413		0.49	0.275	0.248	0.512
		0.477		0.361	0.222	0.438	0.397
		0.546		0.799	0.435
		0.78
		0.537
	Average	0.552162	0.352	0.557333	0.291391	0.504059	0.486143

## Sheet: Figure 7c
Figure 7c
	Pink1 mRNA imaging - Manders' coefficient
	NEURITES
		Control	Insulin 500 nM	ApoE3 50 nM	ApoE3 + insulin	ApoE4 50 nM	ApoE4 + insulin
		0.939	0.699			0.579	0.757		#1
		0.532	0.265			0.475	0.604
		0.565	0.474			0.532
		0.455	0.517			0.808
		0.755	0.434
		0.632	0.288			0.522	0.528		#2
		0.634	0.343			0.634	0.692
			0.568			0.498	0.519
			0.364
		0.736	0.503			0.611	0.571		#3
		0.654	0.415			0.61	0.702
		0.546	0.491			0.497	0.583
		0.46	0.502			0.478	0.746
		0.659	0.425			0.762	0.633
		0.433	0.455			0.562	0.605
		0.724					0.58
		0.811					0.709
		0.556	0.566	0.668	0.314	0.501	0.601		#4
		0.774	0.486	0.509	0.687	0.624	0.879
		0.395	0.203	0.587	0.471	0.464	0.721
		0.752	0.513	0.661	0.274	0.7	0.471
		0.503	0.359	0.441	0.432	0.642	0.524
		0.515	0.344	0.681	0.359	0.763	0.712
			0.255	0.653	0.518	0.759	0.462
				0.704	0.166	0.748	0.688
				0.371	0.345
		0.585	0.377	0.545	0.252	0.615	0.632		#5
		0.642	0.637	0.699	0.717	0.617	0.864
		0.629	0.387	0.611	0.403	0.734	0.84
		0.684	0.243	0.819	0.333	0.705	0.473
		0.602	0.437	0.492	0.448	0.881	0.528
		0.662	0.35		0.44	0.786
			0.28
		0.561	0.585	0.59	0.342	0.493	0.66		#6
		0.695	0.486	0.532	0.361	0.737	0.64
		0.617	0.567	0.512	0.705	0.583	0.66
		0.783	0.66	0.594	0.517	0.472	0.513
		0.682	0.337	0.777	0.286	0.743	0.527
		0.549		0.557	0.481	0.658	0.809
		0.709		0.433	0.635	0.672
		0.797		0.579	0.484
		0.815
		0.556
	Average	0.637784	0.435735	0.591591	0.433478	0.631324	0.638531

## Sheet: Figure 7e
Figure 7e
	Pink1 mRNA imaging - Manders' coefficient
	SOMA		cultured with insulin
		SYNJ2BP WT Ctrl	SYNJ2BP WT E3	SYNJ2BP WT E4	SYNJ2BP S21A Ctrl	SYNJ2BP S21A E3	SYNJ2BP S21A E4
		0.181	0.292	0.494	0.571	0.257	0.414		#1
		0.283	0.254	0.569	0.543	0.32	0.395
		0.538	0.43	0.246	0.33	0.299	0.31
		0.255	0.377	0.495	0.352	0.292	0.376
		0.278	0.392	0.421	0.305	0.362	0.207
		0.25	0.183	0.276	0.311	0.287	0.23
		0.351		0.472		0.532
		0.467	0.494	0.516	0.557	0.64	0.339		#2
		0.333	0.37	0.298	0.595	0.74	0.321
		0.422	0.608	0.657	0.381	0.178	0.444
		0.688	0.297	0.75	0.142		0.277
		0.477	0.663	0.772	0.711		0.575
		0.178	0.619	0.841	0.362
		0.431	0.498	0.608
		0.429	0.493	0.301	0.356	0.719	0.442		#3
		0.263	0.538	0.461	0.329	0.701	0.332
		0.704	0.305	0.451	0.395	0.46	0.408
		0.614	0.547	0.815	0.203	0.599	0.6
		0.454	0.332	0.463	0.611	0.177	0.528
				0.775		0.267
		0.382	0.424	0.601	0.408	0.433	0.5		#4
		0.443	0.308	0.433	0.524	0.498	0.433
		0.323		0.753			0.463
		0.381
		0.337
	Average	0.39425	0.4212	0.542087	0.420316	0.431167	0.399684

## Sheet: Figure 7g
Figure 7g
Phospho-ubiquitin localization to mitochondria
	NEURITES
		Control	AA 20 µM	ApoE3 Ctrl	ApoE3 AA 20 µM	ApoE4 Ctrl	ApoE4 AA 20 µM
									#1
		0.328	0.42			0.175	0.258
		0.165	0.308			0.184	0.198
		0.291	0.386			0.138	0.206
		0.076	0.2			0.114	0.173
		0.175	0.667			0.143	0.135
		0.31				0.131	0.181
		0.132	0.551	0.277	0.661	0.208	0.222		#2
		0.131	0.392	0.291	0.558	0.104	0.225
		0.18	0.389	0.153	0.414	0.305	0.246
		0.111	0.299	0.198	0.444	0.301	0.322
		0.156	0.471	0.203	0.484	0.169	0.136
		0.149	0.159	0.225	0.176	0.421	0.274
		0.143		0.177	0.304	0.196
					0.463
					0.183
		0.358	0.428	0.302	0.546	0.276	0.156		#3
		0.38		0.362	0.45	0.116
		0.183		0.458	0.49	0.165	0.216
		0.261		0.195	0.419
		0.254		0.169
		0.192	0.347		0.471	0.109			#4
		0.237	0.408	0.449	0.536	0.291
		0.167	0.404	0.218	0.445		0.39
		0.215	0.242	0.196	0.315	0.34	0.623
		0.164	0.592	0.222	0.54	0.303
		0.091	0.359	0.237
			0.667
	Average	0.202042	0.404684	0.254824	0.438833	0.20945	0.247563
