# Supplementary material for: Insulin signalling regulates Pink1 mRNA localization via modulation of AMPK activity to support PINK1 function in neurons
Source: Nat Metab. 2024 Mar 19;6(3):514–30. doi: 10.1038/s42255-024-01007-w (PMC10963278; doi:10.1038/s42255-024-01007-w)
Supplement: Supplementary file 14 — Statistical Source Data. [file 42255_2024_1007_MOESM14_ESM.xlsx]

## Sheet: ED Figure 1b
Extended Data Figure 1b
	qPCR for Pink1 mRNA levels normalized to b-actin
		Pink1 mRNA levels normalized to b-actin
		Control	Compound C
		1	0.497844		#1
		1	1.34996		#2
		1	1.24101		#3
	Average	1	1.02961

## Sheet: ED Figure 1c
Extended Data Figure 1c
	Pink1 mRNA imaging - Manders' coefficient
	SOMA ROTATED
		Control - Venus rotated	Control	Compound C	Compound C - Venus rotated
		0.161	0.513	0.197	0.105		#1
		0.236	0.336	0.167	0.214
		0.155	0.27	0.329	0.131
		0.545	0.776	0.271	0.179
		0.215	0.392	0.126	0.077
		0.347	0.683	0.155	0.196
		0.207	0.502	0.264	0.238
		0.223	0.343
		0.337	0.657	0.169	0.149		#2
		0.262	0.598	0.189	0.097
		0.243	0.469	0.313	0.085
		0.07	0.406	0.19	0.068
		0.148	0.343	0.086	0.117
		0.225	0.717	0.184	0.144
		0.147	0.415	0.178	0.05
		0.259	0.532	0.269	0.141		#3
		0.246	0.735	0.313	0.179
		0.354	0.7	0.1332	0.098
		0.166	0.451	0.134	0.134
		0.331	0.721	0.186	0.114
	Average	0.24385	0.52795	0.2028	0.132421

## Sheet: ED Figure 1e
Extended Data Figure 1e
	Average mitochondrial branch length per soma (µm)
	Control	Compound C
	1.48481	1.67374			#1
	1.7576	1.74119
	1.33353	1.81396
	1.59012	1.57809
	1.55811	2.23087
	1.58407	1.66406
	1.69144	1.56406			#2
	1.35606	1.48188
	1.48724	1.49057
	1.36684	1.66721
	1.22518	1.4039
	1.53912	1.62276
	1.49116	1.72076			#3
	1.6643	1.72223
	1.43924	1.48844
	1.59092	1.74298
	1.54893	1.45684
	1.33204	1.77726
Average	1.50226	1.65782

## Sheet: ED Figure 1f
Extended Data Figure 1f
	Number of Pink1 mRNA dots correlated to mitochondrial length
	Mito length	Control	AICAR	Compound C
	4.205	4
	7.004	5
	1.729	0
	2.398	1
	3.29	0
	6.932	2
	3.052	1
	4.847	3
	3.904	1
	4.525	4
	3.33	1
	7.638	4
	4.591	1
	2.982	6
	2.789	2
	4.506	4
	3.731	2
	11.548	6
	1.015	2
	2.408	2
	5.452	3
	2.42	1
	1.1	0
	4.221	3
	3.632	0
	5.44	1
	2.898	0
	1.562	0
	4.336	4
	1.517	1
	3.432	1
	1.823	1
	7.514	2
	6.226	3
	3.465	3
	5.014	3
	2.255	1
	2.951	2
	8.816	4
	3.432	0
	4.464	2
	5.073	2
	4.778	3
	1.309	1
	5.149	4
	8.045	4
	0.838	1
	4.582	1
	4.413	0
	11.148	2
	1.256	1
	0.997	1
	1.67	0
	5.117	1
	3.008	0
	2.659	1
	1.933	1
	0.705	1
	5.026	1
	7.13	5
	3.267	1
	3.601	0
	2.08	1
	1.712	0
	1.441	1
	5.327	4
	4.788	4
	2.966	2
	3.274	2
	8.886	6
	4.376	2
	1.255	0
	1.394	0
	1.679	0
	3.928	3
	5.338	1
	2.888	0
	3.422	1
	15.157	8
	1.296	1
	1.993	0
	5.71	4
	2.211	1
	4.673	2
	3.071	1
	1.305	2
	3.427	3
	0.817	0
	2.789	0
	2.352	3
	1.969	1
	3.274	3
	2.707	4
	1.995	3
	2.232	3
	3.69	3
	6.825	10
	2.734	2
	3.337	4
	1.459	2
	2.862	3
	2.06	3
	3.118	3
	1.431	1
	1.517	2
	1.344	1
	2.208	0
	1.459	0
	9.584	9
	1.104	2
	1.344	2
	3.169	1
	1.251	1
	2.158	1
	3.33	5
	1.398	2
	3.98	10
	2.513	3
	3.539	2
	1.155	2
	3.183	2
	2.172	3
	2.293	4
	2.886	3
	3.283	3
	2.612	5
	1.873	3
	1.213	1
	1.12	3
	1.942	1
	1.357	0
	3.073	2
	0.976	1
	2.792	2
	2.265	1
	1.275	6
	3.406	4
	9.402	7
	4.143	3
	3.735	2
	2.951	1
	1.16	1
	1.073	0
	2.232	3
	2.84	4
	1.073	1
	0.429	1
	1.957	1
	0.916	1
	5.086	3
	5.325	2
	3.933	3
	7.678	3
	2.713	2
	1.398	2
	4.839	2
	6.482	3
	2.169	1
	2.352	1
	3.434	2
	1.679	1
	3.898	2
	2.262	1
	3.156	2
	1.155	1
	1.357	0
	0.989	1
	3.97	1
	3.118	2
	2.992	3
	2.211	2
	2.446	1
	1.82	2
	1.978	3
	1.155	1
	5.46	5
	1.978	3
	3.596	4
	2.992	3
	2.549	2
	4.111	3
	1.16	1
	4.975	4
	1.517	1
	0.625	1
	0.42	0
	0.493	0
	1.729	2
	1.65	5
	0.93	2
	1.339	2
	1.719	2
	1.646	2
	1.153	1
	3.585	3
	2.336	4
	1.271	1
	2.002	5
	1.464	2
	1.252	1
	2.109	2
	1.448	1
	0.916	1
	3.698	7
	0.655	2
	0.938	2
	1.751	1
	1.187	2
	2.653	2
	5.599		4
	7.394		4
	1.255		1
	6.955		5
	4.479		3
	4.986		3
	5.861		3
	4.183		2
	4.783		5
	4.195		2
	5.934		6
	2.488		1
	4.893		3
	3.351		4
	3.69		4
	3.991		2
	4.826		2
	2.974		3
	1.18		2
	1.14		2
	0.817		0
	3.454		2
	1.431		1
	1.411		1
	1.785		1
	0.781		1
	1.49		2
	0.971		3
	3.492		1
	0.729		1
	1.127		2
	2.548		1
	3.502		6
	4.25		3
	2.9		3
	1.914		2
	1.16		0
	6.124		4
	1.296		1
	1.969		3
	1.859		1
	1.559		1
	1.84		1
	2.639		2
	4.839		4
	2.172		1
	3.118		2
	3.99		4
	5.355		1
	7.07		4
	6.955		2
	1.696		1
	3.532		4
	3.02		2
	2.049		3
	3.605		1
	2.797		2
	6.044		3
	1.439		1
	6.827		8
	5.536		5
	0.916		1
	2.886		6
	1.538		1
	3.247		4
	1.193		0
	1.52		2
	1.164		2
	1.392		0
	1.535		2
	1.873		0
	2.225		0
	1.873		1
	1.459		1
	2.262		2
	0.528		0
	3.34		3
	2.156		1
	6.66		1
	4.254		2
	3.819		2
	8.84		5
	2.959		2
	2.502		1
	0.442		2
	3.189		2
	1.919		1
	3.176		1
	4.901		3
	0.817		1
	1.505		1
	0.678		0
	2.988		2
	1.327		0
	1.16		0
	1.826		0
	1.665		1
	1.012		1
	3.742		1
	1.547		0
	1.517		1
	1.073		0
	0.923		0
	1.012		3
	1.609		1
	1.502		3
	5.949		4
	7.943		3
	2.201		1
	1.609		1
	2.398		4
	4.913		3
	2.502		2
	1.49		2
	6.309		3
	1.266		3
	2.082		2
	2.495		3
	5.173		4
	2.592		2
	0.644		1
	2.135		3
	1.95		1
	2.129		2
	1.017		2
	3.755		3
	5.087		6
	2.85		3
	1.291		2
	1.826		2
	2.918		3
	3.33		2
	2.448		1
	1.938		0
	0.59		2
	1.933		1
	1.106		0
	1.151		1
	2.199		2
	0.997		1
	0.954		1
	1.056		1
	2.262		1
	0.817		1
	0.644		1
	0.913		1
	1.288		3
	1.83		3
	5.635		7
	1.821		2
	4.809		4
	2.647		2
	4.206		3
	1.255		3
	1.696		1
	1.309		3
	2.172		1
	0.989		1
	2.681		3
	0.652		1
	1.344		1
	0.884		1
	1.16		1
	7.735		6
	3.257		1
	2.583		2
	5.734		2
	5.086		1
	8.971		10
	6.338		4
	8.922		4
	1.18		2
	1.12		2
	1.876		3
	2.303		0
	1.309		0
	1.223		2
	1.373		0
	0.687		1
	6.534		3
	0.758		0
	4.307		5
	6.75		6
	2.629		2
	1.094		1
	0.429		0
	0.652		1
	3.459		4
	2.524		4
	0.989		1
	2.158		2
	6.437		5
	1.459		1
	1.18		1
	0.959		3
	7.468		1
	1.394		1
	1.012		0
	2.082		5
	5.7		2
	2.558		2
	2.576		1
	0.607		0
	3.704		1
	3.02		2
	1.594		2
	1.823		0
	3.597		2
	1.978		2
	1.411		1
	4.165		2
	4.271		3
	3.2		2
	4.99		1
	2.472		3
	1.319		0
	1.993		3
	1.341		1
	3.661			1
	2.918			1
	6.625			5
	3.11			3
	6.66			2
	3.352			0
	5.411			1
	6.35			6
	12.089			3
	3.474			1
	2.145			1
	1.637			1
	3.828			0
	7.026			1
	2.578			1
	3.861			2
	2.071			1
	3.97			1
	4.553			0
	8.377			2
	7.572			0
	5.946			0
	1.502			0
	5.828			0
	8.604			0
	5.933			0
	3.167			0
	1.634			0
	2.276			0
	5.189			0
	1.373			0
	7.438			0
	9.237			6
	7.848			4
	6.885			4
	8.925			1
	2.156			1
	2.601			0
	7.394			1
	2.41			0
	3.022			1
	3.183			0
	6.285			2
	2.583			1
	4.802			2
	5.427			2
	4.856			0
	4.763			0
	4.733			3
	5.23			2
	8.047			3
	2.945			1
	7.079			1
	6.072			5
	10.726			3
	8.377			1
	8.255			2
	7.053			0
	1.291			0
	8.59			4
	1.223			1
	2.707			2
	3.809			0
	4.077			1
	4.27			2
	4.225			1
	1.594			0
	1.443			0
	1.733			0
	2.638			0
	4.144			1
	4.188			0
	5.109			0
	2.653			0
	4.188			1
	5.237			2
	4.934			0
	6.529			1
	5.879			2
	10.257			0
	2.374			1
	9.253			2
	3.629			2
	14.871			4
	5.84			2
	5.868			4
	5.8			0
	3.991			2
	3.938			2
	4.177			2
	4.188			3
	2.574			0
	3.049			0
	3.225			0
	4.526			0
	2.649			1
	3.502			0
	9.271			3
	4.99			4
	6.24			0
	6.147			4
	5.773			5
	9.345			3
	4.355			1
	3.257			1
	2.362			0
	9.061			0
	3.991			0
	3.118			0
	13.534			1
	8.176			1
	6.105			4
	2.275			1
	2.898			2
	5.498			2
	3.944			2
	2.69			1
	6.105			2
	6.24			6
	9.648			3
	4.582			2
	12.306			3
	2.576			2
	2.45			0
	3.698			1
	5.643			2
	7.642			4
	1.641			0
	3.154			0
	2.982			3
	5.054			2
	5.157			4
	4.323			2
	6.295			1
	7.783			1
	10.555			2
	3.11			2
	7.13			2
	3.386			2
	6.732			0

## Sheet: ED Figure 1g
Extended Data Figure 1g
	Number of Pink1 mRNA dots per µm mito
	Control	AICAR	Compound C
	0.951249	0.714413	0.273149		#1
	0.713878	0.540979	0.3427
	0	0.796813	0.754717
	0.417014	0.718907	0.96463
	0	0.669792	0.3003
	0.288517	0.601685	0
	0.327654	0.511858	0.184809
	0.61894	0.478126	0.944882
	0.256148	1.04537	0.248159
	0.883978	0.476758	0.287853
	0.3003	1.01112	0.4662
	0.523697	0.401929	0.610874
	0.217817	0.613121	0
	2.01207	1.19367	0.142328
	0.717103	1.08401	0.387898
	0.887705	0.501128	0.518001
	0.536049	0.414422	0.482859
			0.251889
	0.51957	1.00874	0
	1.97044	1.69491	0.238749
	0.830565	1.75439
	0.550257	0	0
	0.413223	0.579039	0
	0	0.698812	0
	0.710732	0.708717	0
	0	0.560224	0
	0.183824	1.28041	0
	0	1.34228	0
	0	3.0896	0
	0.922509	0.286369	0
	0.659196	1.37174	0
	0.291375	1.77462	0
		0.392465	0
	0.548546	1.71331	0.649562
	0.26617	0.705882	0.509684
	0.48185	1.03448	0.580973
	0.865801	1.04493	0.112045
	0.598325	0	0.463822
	0.443459	0.653168	0
	0.677736	0.771605	0.135245
	0.453721	1.52362
	0	0.537924	0
	0.448029	0.641437	0.330907
	0.394244	0.543478	0
		0.757863	0.318218
			0.387147
	0.627878	0.826617	0.416493
	0.763942	0.460405	0.368528
	0.77685	0.641437	0
	0.497203	1.00251	0
	1.19332	0.186741	0.633847
	0.218245	0.565771	0.382409
	0	0.287563	0.37281
	0.179404	0.589623	0.339559
	0.796178	1.1325	0.141263
	1.00301	0.662252	0.823452
	0	1.46413	0.279694
	0.195427	0.277393	0.119374
	0	0.715052	0.242277
	0.376081	0.49636	0
	0.517331	0.694927	0
	1.41844
	0.198965	1.17182
	0.701262	0.903179	0.465658
	0.306091	1.0917	0.817661
	0	2.079	0.738825
	0.480769	0.650195	0
	0	1.23191	0.245278
	0.693963	0	0.468384
	0.750892	1.31579	0.236686
		1.71821	0
	0.835422	0	0
	0.674309	1.30293	0
	0.610874	0	0
	0.675219	0	0.241313
	0.457038	0.533903	0
	0	0.685401	0
	0	0.884173	0
	0	0	0.238777
	0.763747	0.898204	0.381898
	0.187336	0.463822	0
	0	0.15015	0.153163
	0.292227		0.340194
	0.527809	0.470146	0
	0.771605	0.523697	0.42123
	0	0.565611	0.216146
	0.700525	0.675904	0.551116
		0.39968	0.26898
		4.52489	0.342466
	0.452284	0.627156	0.681663
	0.427991	0.521105	0
	0.325627	0.314861	0.501128
	1.53257	0.61212
	0.875401	1.22399	0.507872
	0	0.664452	0.478813
	0	0	0.716332
	1.27551	0.669344	0
	0.507872	0	0
	0.91631	0	0
	1.47765	0	0
	1.50376	0.600601	0.377501
	1.34409	0.988142	0
	0.813008	0.267237	0.32359
	1.4652	0	0.801603
	0.731529	0.659196	0
	1.19868	0
	1.3708	0
	1.04822	2.96443	0.650724
	1.45631	0.621504	0.866101
	0.962155	1.99734	0.321027
	0.698812	0.672382	0.229621
	1.31839	0.377691	0.307031
	0.744048	0.454339	0
		0.621504	0
			0
			0
		1.66806	0.073888
		0.610625	0.122309
		0.799361	0.655201
		1.34228	0.43956
		0.475511	0.690131
		2.36967	0.363769
		0.960615	0.507099
		1.2024	0.371747
		0.773246	0.3276
		0.771605	0.961538
		1.55279	0.310945
		1.40515
		0.512821
		0.939408
		1.96657
		0.798935
		1.17948
		1.05263
		1.54919
		1.09529
		1.0281
		0.600601
		0.408497
		0
		3.38983
	0	0.517331	0.436491		#2
	0	0	0.243784
	0.939065	0.86881	0.776398
	1.81159	0.909504	0
	1.48809	1.00301	0.270416
	0.315557	1.04822	0.354421
	0.799361	0.94697	0.523423
	0.463392		0
	1.5015	0.442087	0
	1.43061	1.22399	1.00604
	2.51256	1.55279	0.395726
	1.19379	1.09529	0.775645
	0.565131	2.32919	0.462642
	1.7316	1.63934	0.158856
	0.628338	1.24224	0.128485
	1.38122	1.0983	0.189484
	1.74444	0.831774
	1.0395	0.755572
	0.913798	0.713267	0.643087
	1.91424	2.39044	0.280505
	1.60171	0.589623	0.590667
	0.824402	2.29183	0
	2.67857	0.460405
		1.01112
	0.514933
	0	1.11898
	0.65083	1.53374
	1.02459	0.744048
	0.716332	1.13122
	0.441501	0.862069
	4.70588	0.775695
	1.1744	0.307031
	0.744522	0.774293
	0.724113	0.348797
	0.535475	0.196618
	0.338868
	0.862069
	0	1.1147
	1.34409	0.631114
	1.40845	0.44833
	0.931966	1.69491
	2.331	1.78571
	0.510986	1.59915
	1.0917	0
		0
		1.63532
	0.589855	0
	0.375587	1.4556
	0.762777	0.459137
	0.390727	0
	0.737191	1.1609
	1.43061	0.888889
	0.413309	0.760746
	0.46282	0.914077
	0.461042
	0.42517
	0.582411
	0.595593	0
	0.513084	1.53374
	0.442087	1.1564
	0.633714	1.58479
	0.865801	1.01112
	0	0.926784
	1.01112	0.776759
	0.251889	0.685401
	0.641437	0.847458
	1.00267	3.12826
	0.904568	0.133905
	0.408831	0.71736
		0
		2.40154
	1.0989	0.350877
	1.51668	0.781861
	0.865801	0.388199
	0.915751	0
	1.51668	0.269978
	1.11235	0.662252
	1.00267
	0.784621
	0.729749
	0.862069	1.2547
	0.80402	0
		0.556019
		1.01112
	0.659196	0.708717
	1.6	0.480192
	0	0.702412
	0	0.625
	1.15674	0.200401
	3.0303	1.21359
	2.15054	0
	1.49365	1.50527
	1.16347	0.745712
	1.21507
	0.867303
	0.83682
	1.71233
	0.786782
	2.4975
	1.36612
	0.798722
	0.948317
	0.690608
	1.0917
	1.89291
	3.05343
	2.1322
	0.571102
	1.68492
	0.753864
	0.698227	0.709723	0.177038		#3
	0.995223	1.06895	0.918274
	0.628338	0.535714	0.433557
	2.1164	1.0612	0.119832
	0.992063	0.344828	0
	1.25628	0.804074	0
	0	1.16482
	0.890472	1.1194	0.492449
		0.77101	0.632644
	1.60772	0	0.751785
	0.674309	0.463607	0.819269
	1.0582
		0.792393	0.892618
	1.19154	0.760456	1.01368
	0.607042	0.810045	0.659196
	0.683527	1.41143	0.564812
	0.762195	0.606061	0.764175
	0.837755	0.367918
	2.23714	0	0.763359
	2.57069		0
	0	0	0.522193
	0.890472	1.06284	0.212359
	0	2.04813	0
	0.410678	0.841751	0.931966
	1.00251	0
		0.8285	0.71048
	1.09392	0.807754	0.532765
	1.31062	0	0.236574
	0	0.293341	0.105899
	1.78571		0
	2.23547	1.52993	0
	0	1.4301
	0.573806	1.22624
	0	1.35685
		0.527797
	1.65975	0.764175
	0.565291	0.304136
	0.915751	0.369413
	0.777001	0
	0.631712
	1.3289	1.7762
	1.21507	1.33008
	0.53984	1.19725
	1.30039	1.1084
	1.1361	1.45603
	0.739098	0.362713
	0.834957	0.627353
		1.66806
	2.66075	0.984898
	1.32275	0.95648
	0.605327	0
	1.67942	0.566412
	0.839396	0.260485
	1.30719
	0.537827	1.40911
	0.487211	1.35685
	1.23575	0.505433
	0.892857	0.685401
		0
		0.434065
		0.962155
		0.644538
		0.712504
		0.805802
		1.41309
		6.60066
		0.542005
		1.13679
		1.26316
		1.05097
		4.30107
		0.702741
		2.26501
		0
		0.561167
		0.60423
		0.664894
		1.00908
		0.37679
		1.11235
		0.50226
		0.388651
		0.835422
		0
		0.391696
		0.241138
		0.503271
		0.344709
		0
		0
		0.617379
		0.884956
		1.24875
		0.752106
		0.304785
		0.504626
		0.73692
	0.845944	0.855849	0.312652

## Sheet: ED Figure 1i
Extended Data Figure 1i
	Atp5f1b mRNA imaging
	Control - Venus rotated	Control	Compound C	Compound C- Venus rotated
	0.261	0.755	0.219	0.124		#1
	0.248	0.267	0.333	0.302
	0.276	0.587	0.251	0.237
	0.427	0.619
	0.318	0.413
	0.055	0.267	0.261	0.2		#2
	0.161	0.303	0.236	0.302
	0.29	0.435	0.173	0.205
	0.184	0.348	0.16	0.119
	0.204	0.32	0.209	0.177
	0.183	0.314
	0.216	0.256	0.253	0.231		#3
	0.253	0.384	0.277	0.23
	0.348	0.353	0.262	0.12
	0.341	0.448	0.215	0.248
	0.149	0.332	0.315	0.19
	0.22	0.399
	0.247	0.332
Average	0.243389	0.396222	0.243385	0.206538

## Sheet: ED Figure 1k
Extended Data Figure 1k
	Cox4i mRNA imaging
	Control - Venus rotated	Control	Compound C	Compound C- Venus rotated
	0.212	0.502	0.389	0.269		#1
	0.176	0.434	0.411	0.287
	0.249	0.333	0.331	0.249
	0.198	0.196	0.362	0.226
	0.269	0.33	0.156	0.123
	0.419	0.368	0.347	0.248
	0.261	0.619	0.276	0.198
	0.288	0.403	0.437	0.24
			0.412	0.17
	0.072	0.197	0.21	0.241		#2
	0.284	0.289	0.259	0.272
	0.261	0.275	0.11	0.064
	0.117	0.283	0.22	0.218
	0.259	0.449	0.425	0.365
	0.309	0.281	0.302	0.221
	0.262	0.278	0.221	0.25
	0.253	0.296	0.341	0.219
	0.318	0.38	0.142	0.19
	0.221	0.266	0.138	0.242		#3
	0.287	0.374	0.342	0.246
	0.22	0.176	0.384	0.228
	0.432	0.198	0.351	0.463
	0.145	0.314	0.341	0.287
	0.032	0.286
Average	0.241043	0.327261	0.300304	0.239826

## Sheet: ED Figure 1m
Extended Data Figure 1m
	Western Blot: AMPKα1 expression normalized to bIII tubulin
	Control shRNA		AMPKa1 shRNA
	1		0.486478		#1
	1		0.374538		#2
	1		0.771277		#3
Average	1		0.544098

## Sheet: ED Figure 1o
Extended Data Figure 1o
	Western Blot: AMPKα2 expression normalized to bIII tubulin
	Control shRNA		AMPKa2 shRNA
	1		0.482739		#1
	1		0.280184		#2
	1		0.590117		#3
Average	1		0.451013

## Sheet: ED Figure 1q
Extended Data Figure 1q
	Pink1 mRNA imaging - localization to Rab7
	Control	Compound C
	0.066	0.179		#1
	0.036	0.073
	0.038	0.204
	0.049	0.167
	0.082	0.102
	0.072	0.154
	0.057
	0.221	0.271		#2
	0.044	0.286
	0.063	0.344
	0.208	0.5
	0.138	0.203
	0.089
	0.147
	0.067
	0.027	0.424		#3
	0.103	0.435
	0.085	0.239
	0.104	0.308
		0.419
Average	0.0892632	0.26925
