# Supplementary material for: Insulin signalling regulates Pink1 mRNA localization via modulation of AMPK activity to support PINK1 function in neurons
Source: Nat Metab. 2024 Mar 19;6(3):514–30. doi: 10.1038/s42255-024-01007-w (PMC10963278; doi:10.1038/s42255-024-01007-w)
Supplement: Supplementary file 16 — Statistical Source Data. [file 42255_2024_1007_MOESM16_ESM.xlsx]

## Sheet: ED Figure 2d
Extended Data Figure 2d
	Western Blot: SYNJ2BP expression normalized to bIII Tubulin
	Control		AICAR		Compound C
	1		1.71586		2.42493		#1
	1		1.01527		1.10916		#2
	1		0.517279		0.461143		#3
	1		1.20493		1.02003		#4
Average	1		1.11333		1.25382

## Sheet: ED Figure 2f
Extended Data Figure 2f
	Western Blot: SYNJ2 expression normalized to bIII Tubulin
	Control		AICAR		Compound C
	1		1.29644		1.50849		#1
	1		1.02453		1.47117		#2
	1		1.08029		1.2127		#3
	1		1.08157		0.990613		#4
Average	1		1.12071		1.29574

## Sheet: ED Figure 2h
Extended Data Figure 2h
	quantification of mitochondrial SYNJ2BP localization - Manders' coefficient
	Control	AICAR	Compound C
	0.63	0.685	0.689		#1
	0.46	0.541	0.515
	0.592	0.688	0.482
	0.663	0.506	0.514
	0.367	0.652	0.583
		0.694
	0.523	0.533	0.727		#2
	0.616	0.466	0.552
	0.482	0.67	0.689
	0.647	0.636	0.543
	0.475	0.624	0.619
			0.619
	0.537	0.668	0.736		#3
	0.48	0.741	0.503
	0.537	0.657	0.576
	0.505	0.426	0.628
			0.655
Average	0.536714	0.612467	0.601875
