# Supplementary material for: Insulin signalling regulates Pink1 mRNA localization via modulation of AMPK activity to support PINK1 function in neurons
Source: Nat Metab. 2024 Mar 19;6(3):514–30. doi: 10.1038/s42255-024-01007-w (PMC10963278; doi:10.1038/s42255-024-01007-w)
Supplement: Supplementary file 18 — Statistical Source Data. [file 42255_2024_1007_MOESM18_ESM.xlsx]

## Sheet: ED Figure 3a
Extended Data Figure 3a
	Fluorescence Lifetime Imaging
	Control	Insulin 50 nM	Insulin 100 nM	Insulin 250 nM	Insulin 500 nM	Insulin 1 µM
	2.351	2.262	2.326	2.077	2.353	2.156		#1
	2.078	2.24	2.332	2.255	2.166	2.495
	2.221	2.304	2.064	2.19	2.33	2.272
	2.191	2.283	2.387	2.416	2.355	2.374
	2.078	2.334	2.357	2.261	2.156	2.225
	1.916	2.279	2.161	2.203	2.33	2.275
	2.187					2.374
	2.147					2.33
	2.129	2.359	2.368	2.566	2.499	2.62		#2
	2.35	2.426	2.203	2.275	2.607	2.386
	2.407	2.229	2.482	2.322	2.514	2.549
	2.154	2.374	2.275	2.439	2.558	2.652
	2.247	2.255	2.351	2.508	2.634	2.517
	2.317	2.374			2.266
	2.086
	2.305	2.236	2.289	2.536	2.522	2.396		#3
	2.216	2.478	2.46	2.514	2.452	2.426
	2.364	2.378	2.359	2.364	2.444	2.33
	2.236	2.302	2.412	2.549	2.611	2.634
	2.439	2.426	2.24	2.296	2.549	2.46
	2.257	2.474	2.163	2.156	2.536	2.483
			2.378	2.408	2.479	2.562
			2.465
Average	2.22267	2.33406	2.31958	2.35194	2.44005	2.4258

## Sheet: ED Figure 3b
Extended Data Figure 3b
	Fluorescence Lifetime Imaging
	Control	DMSO	Insulin	GSK1904529A	GSK1904529A + Ins	Wortmannin	Wortmannin + Ins	AKT inhibitor	AKT inhibitor + Ins
	2.522		2.426	2.313							#1
	2.357		2.435	2.251
	2.313		2.357	2.283
	2.47	2.531	2.625	2.3
	2.305	2.464	2.518	2.272
	2.553	2.361	2.625	2.236
	2.422		2.779	2.46	2.374						#2
	2.629		2.62	2.236	2.182
	2.522		2.607	2.374	2.274	2.357	2.317	2.295	2.094
	2.483		2.711	1.989	2.195	2.368	2.223	2.386	2.169
	2.4		2.62	2.556	2.429	2.593	2.092	2.374	2.447
	2.408		2.588	2.313	2.302	2.249	2.479	2.447	2.566
	2.62		2.733	2.164
	2.322
	2.553		2.543	2.361	2.465						#3
	2.536		2.465	2.275	2.266
	2.378		2.326	2.232	2.249
	2.309	2.338	2.536	2.357	2.387
	2.426	2.452	2.593	2.589	2.43	2.33	2.198	2.443	2.438
	2.544	2.51	2.647	2.386	2.259	2.176	2.536	2.562	2.051
	2.378	2.409	2.616	2.296	2.342	2.478	2.364	2.522	2.223
	2.531		2.479	2.176	2.46	2.452	2.545	2.426	2.163
				2.361				2.357
				2.289				2.134
								2.351
								2.112
	2.556	2.53	2.357	2.399	2.326	2.309	2.123	2.33	2.43		#4
	2.232	2.443	2.62	2.236	2.147	2.553	2.347	2.391	2.463
	2.206	2.576	2.509	2.166	2.4	2.531	2.236	2.491	2.426
	2.382		2.289	2.302	2.357	2.249	2.47	2.153	2.39
	2.562		2.383	2.495	2.249	2.355	2.325	2.304	2.313
	2.434		2.584	2.347	2.16	2.372	2.378	2.562	2.203
	2.434		2.422	2.607	2.275	2.451	2.452	2.283	2.275
	2.426		2.413	2.452	2.443	2.334	2.296	2.343	2.236
	2.495		2.549
	2.593		2.545
	2.387		2.464
	2.408		2.566
Average	2.444	2.4614	2.53182	2.32494	2.31686	2.38481	2.33631	2.3633	2.30544

## Sheet: ED Figure 3d
Extended Data Figure 3d
	Pink1 mRNA imaging - Manders' coefficient
	SOMA
		Control	Insulin 500 nM	Wortmannin 1 µM	Wortmannin + Ins	AKT inhibitor 10 µM	AKT inhibitor + Ins
		0.41	0.264	0.757	0.684	0.439	0.507		#1
		0.5	0.187	0.442	0.45	0.486	0.516
				0.771	0.543	0.514	0.379
				0.502	0.505	0.499	0.619
				0.454		0.497
						0.669
		0.429	0.41	0.692	0.428	0.727	0.534		#2
		0.577	0.32	0.718	0.36	0.594	0.397
				0.491	0.539	0.815	0.785
				0.624	0.491	0.815	0.395
				0.61	0.546	0.584	0.567
				0.531	0.63	0.549
				0.466	0.465	0.537
				0.514	0.448
					0.511
					0.592
		0.484	0.157	0.484	0.291	0.633	0.477		#3
		0.594	0.338	0.294	0.506	0.429	0.568
		0.512	0.326	0.328	0.314	0.456	0.636
		0.462	0.095	0.47	0.414	0.435	0.535
			0.22	0.373	0.261	0.527	0.382
				0.423	0.473	0.445	0.36
				0.524	0.301	0.2	0.567
				0.426	0.597		0.444
				0.345	0.435		0.608
			0.233		0.555
		0.449	0.289	0.414	0.346	0.638	0.274		#4
		0.652	0.399	0.44	0.71	0.697	0.219
		0.44	0.308	0.523	0.449	0.549	0.338
		0.598	0.298	0.631	0.39	0.389	0.571
		0.529	0.372	0.355	0.343	0.519	0.331
		0.562	0.412	0.436		0.553	0.642
		0.422	0.222	0.516			0.406
		0.459		0.653			0.475
				0.306			0.513
				0.306
	Average	0.504938	0.285294	0.494344	0.468172	0.545962	0.483148

## Sheet: ED Figure 3e
Extended Data Figure 3e
	Pink1 mRNA imaging - Manders' coefficient
	SOMA
		Control	Insulin 50 nM	Insulin 100 nM	Insulin 250 nM	Insulin 500 nM	Insulin 1 µM
		0.401	0.226	0.294	0.24	0.372	0.393		#1
		0.778	0.463	0.462	0.293	0.363	0.382
		0.497	0.384	0.243	0.294	0.424	0.613
		0.518		0.523	0.324	0.336	0.629
		0.602		0.403	0.403	0.141	0.308
		0.334			0.256
					0.298
					0.366
					0.249
					0.413
		0.428	0.111	0.307	0.376	0.399	0.316		#2
		0.651	0.167	0.266	0.2	0.335	0.313
		0.684	0.274	0.188	0.331	0.154	0.647
		0.519	0.531	0.436	0.356	0.275	0.288
		0.549	0.192			0.448	0.227
							0.361
							0.493
		0.581	0.318	0.477	0.476	0.444			#3
		0.577	0.479	0.558	0.367	0.72
		0.468	0.327	0.457	0.34	0.447
		0.541	0.44	0.27	0.413	0.251
		0.598	0.334		0.617	0.447
		0.717				0.251	0.327
		0.528					0.6
		0.685					0.556
		0.574					0.31
		0.636					0.438
	Average	0.565048	0.326615	0.375692	0.348	0.362938	0.423588

## Sheet: ED Figure 3f
Extended Data Figure 3f
	Pink1 mRNA imaging - Manders' coefficient
	SOMA ROTATED
		Control - Venus rotated	Control	Insulin	Insulin - Venus rotated
		0.308	0.685	0.211	0.151		#1
		0.231	0.687	0.593	0.077
		0.223	0.373	0.367	0.21
		0.076	0.47	0.287	0.123
		0.21	0.581	0.21	0.09
		0.131	0.569	0.153	0.093
		0.125	0.69	0.672	0.138
		0.028	0.427
		0.179	0.306
		0.102	0.348	0.334	0.062		#2
		0.023	0.477	0.255	0.101
		0.173	0.302	0.253	0.188
		0.148	0.266	0.263	0.278
		0.14	0.335	0.194	0.117
		0.196	0.398
		0.2	0.535
		0.118	0.615
		0.149	0.611	0.218	0.115		#3
		0.12	0.481	0.5	0.18
		0.259	0.479	0.452	0.136
		0.431	0.523	0.603	0.195
		0.096	0.51	0.48	0.204
		0.152	0.571
		0.185	0.306	0.557	0.091		#4
		0.14	0.739	0.558	0.207
		0.237	0.512	0.434	0.071
		0.207	0.607	0.318	0.147
		0.401	0.612	0.251	0.086
		0.077	0.513
		0.244	0.609	0.382	0.206		#5
		0.281	0.603	0.251	0.168
		0.518	0.784	0.251	0.141
		0.229	0.521	0.359	0.181
		0.346	0.587	0.333	0.085
		0.167	0.445	0.395	0.311
				0.176	0.093
				0.325	0.096
	Average	0.195714	0.516486	0.3545	0.1447

## Sheet: ED Figure 3h
Extended Data Figure 3h
	Percentage of moving mitochondria
	Control	Compound C	Insulin
	8.7816	0.2528	17.0364		#1
	0.2296	4.0763	6.1714
	8.2403	9.1118	0.3472
	5.8757	8.6839	12.9776
	4.9132	3.5326	16.1681
	7.8889	10.7401	19.3766
	12.681	10.4512	14.666		#2
	14.2304	16.0249	21.1589
	15.9323	10.9266	11.9415
	10.5179	25.4881	1.929
	4.0202	13.8909	5.6281
	14.5489	3.9677	10.3303
	8.0003	9.636	9.5604		#3
	19.4373	5.6421	2.8479
	7.5377	9.2786	8.042
	17.5141	3.3508	7.5645
	10.1964	0.2239	17.4312
	9.5847	8.1231	17.1555
Average	10.0073	8.5223	11.1296

## Sheet: ED Figure 3i
Extended Data Figure 3i
	Average mitochondrial speed in dendrites (µm/s)
	Control	Compound C	Insulin
	0.2942	0.8975	0.5095
	0.3073	0.2953	0.6151
	0.2912	0.4636	0.1931
	0.2682	0.436	0.4697
	0.355	0.2947	0.3534
	0.3686	0.3737	0.4242
	0.5995	0.3911	0.3922
	0.4245	0.4777	0.4408
	0.3941	0.5297	0.3554
	0.3887	0.6099	0.4239
	0.3769	0.4038	0.2661
	0.442	0.3335	0.4641
	0.3574	0.3501	0.422
	0.3744	0.3129	0.3142
	0.4513	0.635	0.3881
	0.4668	0.4411	0.4313
	0.4294	0.2681	0.4613
	0.2769	0.3362	0.4429
Average	0.381467	0.436106	0.409294

## Sheet: ED Figure 3k
Extended Data Figure 3k
	Pink1 mRNA imaging - Manders' coefficient
	SYNJ2BP-SNAP ins	SYNJ2mito WT ins	SYNJ2mito VQL/AAA ins
	0.268	0.341	0.246		#1
	0.294	0.617	0.175
		0.561	0.2
	0.326	0.303	0.248
	0.303	0.628	0.446
		0.484
		0.318
		0.293
	0.375	0.541	0.404		#2
	0.526	0.404	0.27
	0.227	0.392	0.279
	0.547	0.48	0.337
	0.478	0.347	0.49
			0.222
	0.427	0.599	0.398		#3
	0.394	0.509	0.333
	0.294	0.598	0.219
	0.596	0.776	0.368
	0.689	0.756	0.473
	0.259	0.707	0.583
	0.375		0.211
	0.119
Average	0.382176	0.508105	0.327889
