# Supplementary material for: Insulin signalling regulates Pink1 mRNA localization via modulation of AMPK activity to support PINK1 function in neurons
Source: Nat Metab. 2024 Mar 19;6(3):514–30. doi: 10.1038/s42255-024-01007-w (PMC10963278; doi:10.1038/s42255-024-01007-w)
Supplement: Supplementary file 19 — Statistical Source Data. [file 42255_2024_1007_MOESM19_ESM.xlsx]

## Sheet: Figure 4b
Extended Data Figure 4b
	Western Blot: SYNJ2BP expression normalized to bIII Tubulin
	Full medium		starvation (minus ins)		insulin
	1		1.15123		1.04181		#1
	1		0.955232		1.03415		#2
	1		0.816689		0.927431		#3
Average	1		0.974383		1.00113

## Sheet: Figure 4d
Extended Data Figure 4d
	Western Blot: SYNJ2 expression normalized to bIII Tubulin
	Full medium		starvation (minus ins)		insulin
	1		0.777481		0.650257		#1
	1		1.44069		1.39786		#2
	1		1.36751		1.11761		#3
Average	1		1.19523		1.05524

## Sheet: Figure 4f
Extended Data Figure 4f
	quantification of mitochondrial SYNJ2BP localization - Manders' coefficient
	Full medium	Starvation (minus Ins)	Insulin
	0.343	0.419	0.611
	0.599	0.44	0.514
	0.681	0.444	0.665
	0.614	0.526	0.536
	0.665	0.707	0.514
	0.64	0.505	0.521
	0.626	0.673	0.729
	0.65	0.293	0.455
	0.628	0.641	0.69
	0.421	0.608	0.609
	0.612	0.439	0.622
	0.624	0.335	0.483
	0.374	0.44	0.557
	0.568	0.492	0.512
	0.548	0.549	0.443
Average	0.572867	0.500733	0.564067
