# Supplementary material for: Insulin signalling regulates Pink1 mRNA localization via modulation of AMPK activity to support PINK1 function in neurons
Source: Nat Metab. 2024 Mar 19;6(3):514–30. doi: 10.1038/s42255-024-01007-w (PMC10963278; doi:10.1038/s42255-024-01007-w)
Supplement: Supplementary file 21 — Statistical Source Data. [file 42255_2024_1007_MOESM21_ESM.xlsx]

## Sheet: ED Figure 5b
Extended Data Figure 5b
	Endogenous SYNJ2BP
	Protein rank	iBAQ intensity (log10)
	1	9.91816
	2	9.75719
	3	9.65603
	4	9.63835
	5	9.63383
	6	9.60537
	7	9.59832
	8	9.28285
	9	9.21527
	10	9.15573
	11	9.14007
	12	9.08059
	13	9.00741
	14	8.97418
	15	8.97076
	16	8.9571
	17	8.94336
	18	8.93949
	19	8.92614
	20	8.89533
	21	8.89519
	22	8.86504
	23	8.85549
	24	8.84197
	25	8.83988
	26	8.79873
	27	8.77431
	28	8.76925
	29	8.75295
	30	8.72809
	31	8.72231
	32	8.70769
	33	8.68547
	34	8.6824
	35	8.66566
	36	8.66091
	37	8.65561
	38	8.64025
	39	8.64009
	40	8.63372
	41	8.63151
	42	8.6274
	43	8.61764
	44	8.61603
	45	8.61433
	46	8.58837
	47	8.5865
	48	8.58583
	49	8.55795
	50	8.54838
	51	8.52386
	52	8.52122
	53	8.51216
	54	8.50962
	55	8.50674
	56	8.50653
	57	8.50535
	58	8.50478
	59	8.49621
	60	8.49374
	61	8.48153
	62	8.48064
	63	8.47709
	64	8.47452
	65	8.47443
	66	8.47422
	67	8.4601
	68	8.45815
	69	8.44661
	70	8.43726
	71	8.42137
	72	8.41936
	73	8.39837
	74	8.3971
	75	8.3941
	76	8.38977
	77	8.38425
	78	8.37963
	79	8.37491
	80	8.36994
	81	8.36284
	82	8.3597
	83	8.35721
	84	8.35595
	85	8.3493
	86	8.34758
	87	8.3379
	88	8.33782
	89	8.33772
	90	8.3377
	91	8.33676
	92	8.33367
	93	8.33062
	94	8.32476
	95	8.32422
	96	8.32408
	97	8.31536
	98	8.31315
	99	8.31118
	100	8.30466
	101	8.29802
	102	8.29221
	103	8.28867
	104	8.28527
	105	8.28484
	106	8.28468
	107	8.2835
	108	8.28019
	109	8.27529
	110	8.272
	111	8.27128
	112	8.26684
	113	8.26494
	114	8.26312
	115	8.26062
	116	8.25888
	117	8.25489
	118	8.25428
	119	8.24961
	120	8.24861
	121	8.24778
	122	8.24738
	123	8.2391
	124	8.23702
	125	8.23686
	126	8.23681
	127	8.23477
	128	8.23287
	129	8.23239
	130	8.23101
	131	8.22155
	132	8.22105
	133	8.22097
	134	8.21059
	135	8.20943
	136	8.20825
	137	8.20747
	138	8.20566
	139	8.2055
	140	8.20504
	141	8.20398
	142	8.20298
	143	8.19684
	144	8.19307
	145	8.19293
	146	8.19262
	147	8.19002
	148	8.18963
	149	8.18591
	150	8.18213
	151	8.1817
	152	8.18041
	153	8.17935
	154	8.17901
	155	8.1767
	156	8.17272
	157	8.16743
	158	8.16655
	159	8.16462
	160	8.16441
	161	8.16143
	162	8.16059
	163	8.16053
	164	8.15691
	165	8.15531
	166	8.15366
	167	8.1487
	168	8.14786
	169	8.14656
	170	8.14476
	171	8.14226
	172	8.1396
	173	8.13884
	174	8.13574
	175	8.1357
	176	8.13555
	177	8.13475
	178	8.13424
	179	8.13184
	180	8.12519
	181	8.1246
	182	8.12113
	183	8.12084
	184	8.11291
	185	8.10769
	186	8.10483
	187	8.10473
	188	8.10387
	189	8.10319
	190	8.09975
	191	8.09916
	192	8.09819
	193	8.09489
	194	8.09454
	195	8.09405
	196	8.0898
	197	8.08884
	198	8.08824
	199	8.0881
	200	8.08393
	201	8.0778
	202	8.07653
	203	8.07482
	204	8.07265
	205	8.07254
	206	8.07107
	207	8.07078
	208	8.06796
	209	8.06009
	210	8.05831
	211	8.05584
	212	8.05519
	213	8.0491
	214	8.04759
	215	8.04731
	216	8.04419
	217	8.04415
	218	8.04403
	219	8.0423
	220	8.03755
	221	8.03499
	222	8.03455
	223	8.03056
	224	8.02812
	225	8.02792
	226	8.02743
	227	8.02473
	228	8.02469
	229	8.01511
	230	8.01313
	231	8.01136
	232	8.01064
	233	8.00877
	234	8.00826
	235	8.00805
	236	8.00749
	237	8.00647
	238	8.006
	239	8.00492
	240	8.00273
	241	7.99729
	242	7.99465
	243	7.99011
	244	7.98937
	245	7.98162
	246	7.98105
	247	7.98036
	248	7.98006
	249	7.97981
	250	7.97913
	251	7.97782
	252	7.97717
	253	7.97673
	254	7.97546
	255	7.97485
	256	7.97236
	257	7.96968
	258	7.96866
	259	7.96637
	260	7.96567
	261	7.96421
	262	7.96356
	263	7.96299
	264	7.95699
	265	7.9544
	266	7.95374
	267	7.95041
	268	7.95018
	269	7.94795
	270	7.94662
	271	7.94651
	272	7.94587
	273	7.94465
	274	7.94464
	275	7.9421
	276	7.94088
	277	7.94086
	278	7.93853
	279	7.93609
	280	7.93493
	281	7.9336
	282	7.93114
	283	7.92984
	284	7.92813
	285	7.92787
	286	7.92479
	287	7.92365
	288	7.92265
	289	7.92251
	290	7.92166
	291	7.92047
	292	7.91799
	293	7.91783
	294	7.91589
	295	7.91438
	296	7.91428
	297	7.9122
	298	7.91187
	299	7.91174
	300	7.90602
	301	7.90365
	302	7.89564
	303	7.89327
	304	7.89312
	305	7.89209
	306	7.89159
	307	7.89028
	308	7.88787
	309	7.87917
	310	7.87886
	311	7.87775
	312	7.87379
	313	7.87377
	314	7.87053
	315	7.86801
	316	7.86528
	317	7.86161
	318	7.86158
	319	7.86067
	320	7.85926
	321	7.85819
	322	7.85687
	323	7.85501
	324	7.85274
	325	7.85172
	326	7.84848
	327	7.84759
	328	7.84614
	329	7.8453
	330	7.84503
	331	7.84355
	332	7.84281
	333	7.84165
	334	7.84145
	335	7.84084
	336	7.8392
	337	7.83855
	338	7.83744
	339	7.83669
	340	7.83668
	341	7.8338
	342	7.83246
	343	7.832
	344	7.83011
	345	7.82805
	346	7.82736
	347	7.82689
	348	7.82617
	349	7.82588
	350	7.82364
	351	7.81797
	352	7.81717
	353	7.81568
	354	7.81399
	355	7.81369
	356	7.81273
	357	7.81192
	358	7.81185
	359	7.81115
	360	7.81007
	361	7.80794
	362	7.80766
	363	7.80556
	364	7.80407
	365	7.80262
	366	7.79835
	367	7.79724
	368	7.79548
	369	7.79288
	370	7.79097
	371	7.79089
	372	7.79023
	373	7.78881
	374	7.78832
	375	7.7875
	376	7.78601
	377	7.78386
	378	7.78195
	379	7.7805
	380	7.77768
	381	7.77762
	382	7.77479
	383	7.77297
	384	7.77278
	385	7.77057
	386	7.77049
	387	7.77018
	388	7.76992
	389	7.7695
	390	7.76929
	391	7.76734
	392	7.76442
	393	7.76416
	394	7.75906
	395	7.75758
	396	7.75374
	397	7.75103
	398	7.75062
	399	7.75
	400	7.74982
	401	7.74903
	402	7.74602
	403	7.7452
	404	7.74504
	405	7.74488
	406	7.74374
	407	7.74177
	408	7.7398
	409	7.73683
	410	7.73628
	411	7.73422
	412	7.73351
	413	7.73258
	414	7.73231
	415	7.73151
	416	7.72969
	417	7.72946
	418	7.72936
	419	7.72841
	420	7.72785
	421	7.72735
	422	7.72727
	423	7.72459
	424	7.72396
	425	7.72231
	426	7.72194
	427	7.72106
	428	7.71745
	429	7.71585
	430	7.71539
	431	7.71483
	432	7.71389
	433	7.71073
	434	7.70817
	435	7.70026
	436	7.70021
	437	7.69952
	438	7.69948
	439	7.69937
	440	7.69891
	441	7.6981
	442	7.69677
	443	7.69643
	444	7.69623
	445	7.69548
	446	7.69432
	447	7.69233
	448	7.69213
	449	7.69135
	450	7.68979
	451	7.68838
	452	7.68799
	453	7.68428
	454	7.68359
	455	7.68316
	456	7.68233
	457	7.68169
	458	7.6799
	459	7.67965
	460	7.67634
	461	7.67605
	462	7.67522
	463	7.67112
	464	7.67065
	465	7.66548
	466	7.66436
	467	7.66375
	468	7.66308
	469	7.66304
	470	7.66289
	471	7.66263
	472	7.65926
	473	7.65411
	474	7.65118
	475	7.64988
	476	7.64953
	477	7.64731
	478	7.64708
	479	7.64641
	480	7.64487
	481	7.64482
	482	7.64405
	483	7.64278
	484	7.64201
	485	7.64115
	486	7.63931
	487	7.63811
	488	7.63256
	489	7.62824
	490	7.62768
	491	7.62726
	492	7.62542
	493	7.62294
	494	7.62164
	495	7.62131
	496	7.61921
	497	7.61826
	498	7.61698
	499	7.61651
	500	7.6164
	501	7.61578
	502	7.61238
	503	7.61194
	504	7.61162
	505	7.611
	506	7.60922
	507	7.60874
	508	7.60834
	509	7.60761
	510	7.60676
	511	7.60592
	512	7.60425
	513	7.60307
	514	7.60261
	515	7.60248
	516	7.60065
	517	7.6002
	518	7.60017
	519	7.59989
	520	7.59757
	521	7.59673
	522	7.59591
	523	7.59539
	524	7.59329
	525	7.59169
	526	7.59099
	527	7.59037
	528	7.58925
	529	7.58474
	530	7.58168
	531	7.58067
	532	7.57763
	533	7.57642
	534	7.57525
	535	7.57419
	536	7.57408
	537	7.57353
	538	7.5705
	539	7.57008
	540	7.56861
	541	7.56838
	542	7.56591
	543	7.56385
	544	7.5638
	545	7.56301
	546	7.56272
	547	7.56121
	548	7.56016
	549	7.55865
	550	7.55746
	551	7.55705
	552	7.55685
	553	7.55381
	554	7.55274
	555	7.55272
	556	7.55001
	557	7.54899
	558	7.5478
	559	7.54461
	560	7.5429
	561	7.54148
	562	7.54139
	563	7.53651
	564	7.53378
	565	7.53166
	566	7.53026
	567	7.52996
	568	7.52808
	569	7.52785
	570	7.52719
	571	7.52604
	572	7.52554
	573	7.52451
	574	7.52419
	575	7.5231
	576	7.52282
	577	7.52195
	578	7.52167
	579	7.52021
	580	7.51943
	581	7.51909
	582	7.51816
	583	7.51626
	584	7.51605
	585	7.51572
	586	7.51316
	587	7.51228
	588	7.51064
	589	7.51005
	590	7.51001
	591	7.5091
	592	7.50889
	593	7.50829
	594	7.50817
	595	7.5081
	596	7.5064
	597	7.50596
	598	7.50495
	599	7.50459
	600	7.50438
	601	7.50372
	602	7.50363
	603	7.50254
	604	7.5003
	605	7.49952
	606	7.49574
	607	7.48827
	608	7.48666
	609	7.48581
	610	7.48453
	611	7.48427
	612	7.48302
	613	7.48256
	614	7.4823
	615	7.48212
	616	7.47957
	617	7.47906
	618	7.47782
	619	7.47724
	620	7.47701
	621	7.47443
	622	7.47427
	623	7.47182
	624	7.47145
	625	7.47007
	626	7.46826
	627	7.46734
	628	7.46653
	629	7.46422
	630	7.46342
	631	7.4634
	632	7.46307
	633	7.46265
	634	7.46219
	635	7.45947
	636	7.45939
	637	7.45635
	638	7.45465
	639	7.45344
	640	7.45298
	641	7.45283
	642	7.45257
	643	7.45216
	644	7.44914
	645	7.44881
	646	7.44768
	647	7.44454
	648	7.44454
	649	7.44362
	650	7.44268
	651	7.44085
	652	7.44039
	653	7.43995
	654	7.4399
	655	7.43944
	656	7.43862
	657	7.43713
	658	7.43656
	659	7.43619
	660	7.43605
	661	7.43521
	662	7.43375
	663	7.43125
	664	7.42957
	665	7.428
	666	7.42723
	667	7.4271
	668	7.42635
	669	7.42562
	670	7.42501
	671	7.42464
	672	7.42428
	673	7.42408
	674	7.42206
	675	7.42122
	676	7.42073
	677	7.41989
	678	7.41934
	679	7.41911
	680	7.41822
	681	7.41592
	682	7.41499
	683	7.41263
	684	7.41199
	685	7.41148
	686	7.41079
	687	7.40995
	688	7.40934
	689	7.40922
	690	7.40897
	691	7.40855
	692	7.40771
	693	7.40569
	694	7.40102
	695	7.39967
	696	7.39943
	697	7.39929
	698	7.39915
	699	7.39865
	700	7.39562
	701	7.39424
	702	7.39372
	703	7.39329
	704	7.39266
	705	7.39254
	706	7.39189
	707	7.39131
	708	7.3912
	709	7.39007
	710	7.38902
	711	7.38687
	712	7.38573
	713	7.3848
	714	7.38391
	715	7.38312
	716	7.38265
	717	7.38175
	718	7.38018
	719	7.37842
	720	7.37823
	721	7.37805
	722	7.37603
	723	7.37497
	724	7.37284
	725	7.37284
	726	7.37168
	727	7.37099
	728	7.3707
	729	7.36985
	730	7.36903
	731	7.36877
	732	7.36743
	733	7.36741
	734	7.36448
	735	7.36386
	736	7.3625
	737	7.36057
	738	7.35788
	739	7.3567
	740	7.35545
	741	7.35486
	742	7.35401
	743	7.35374
	744	7.35282
	745	7.35207
	746	7.35153
	747	7.35085
	748	7.35069
	749	7.35058
	750	7.34982
	751	7.34879
	752	7.34588
	753	7.34551
	754	7.34504
	755	7.3449
	756	7.3406
	757	7.34023
	758	7.34019
	759	7.33991
	760	7.33929
	761	7.33925
	762	7.33864
	763	7.33768
	764	7.33664
	765	7.33642
	766	7.33462
	767	7.33447
	768	7.33389
	769	7.33317
	770	7.33274
	771	7.3323
	772	7.33226
	773	7.33191
	774	7.32674
	775	7.3257
	776	7.32498
	777	7.3242
	778	7.32414
	779	7.32381
	780	7.32251
	781	7.32216
	782	7.32085
	783	7.3205
	784	7.3201
	785	7.31973
	786	7.31954
	787	7.31927
	788	7.31869
	789	7.31865
	790	7.31829
	791	7.31752
	792	7.3167
	793	7.3167
	794	7.31656
	795	7.31637
	796	7.31519
	797	7.315
	798	7.31393
	799	7.31262
	800	7.31188
	801	7.31158
	802	7.31067
	803	7.30965
	804	7.30837
	805	7.30801
	806	7.30782
	807	7.30653
	808	7.30481
	809	7.3041
	810	7.30339
	811	7.29922
	812	7.29634
	813	7.29475
	814	7.29475
	815	7.29319
	816	7.2931
	817	7.29214
	818	7.29001
	819	7.28959
	820	7.28916
	821	7.28876
	822	7.28787
	823	7.28787
	824	7.28679
	825	7.28486
	826	7.28212
	827	7.2819
	828	7.28167
	829	7.28049
	830	7.28028
	831	7.27919
	832	7.27873
	833	7.27866
	834	7.27639
	835	7.27625
	836	7.27561
	837	7.2745
	838	7.2727
	839	7.2704
	840	7.26928
	841	7.26792
	842	7.26666
	843	7.26406
	844	7.26404
	845	7.26397
	846	7.26354
	847	7.26319
	848	7.26245
	849	7.25854
	850	7.25823
	851	7.25789
	852	7.25616
	853	7.25585
	854	7.25496
	855	7.25389
	856	7.25375
	857	7.25341
	858	7.25113
	859	7.25047
	860	7.24859
	861	7.24677
	862	7.24517
	863	7.24373
	864	7.24363
	865	7.24334
	866	7.24326
	867	7.24311
	868	7.24294
	869	7.24247
	870	7.24227
	871	7.24227
	872	7.24155
	873	7.24155
	874	7.24152
	875	7.24115
	876	7.23644
	877	7.23472
	878	7.23439
	879	7.23348
	880	7.2293
	881	7.22925
	882	7.22714
	883	7.22675
	884	7.22624
	885	7.22585
	886	7.22575
	887	7.22559
	888	7.22544
	889	7.22389
	890	7.22365
	891	7.22204
	892	7.22157
	893	7.22055
	894	7.2188
	895	7.21529
	896	7.21503
	897	7.2093
	898	7.20801
	899	7.20766
	900	7.20737
	901	7.20656
	902	7.20634
	903	7.20623
	904	7.20591
	905	7.20447
	906	7.20415
	907	7.20371
	908	7.20369
	909	7.20363
	910	7.20344
	911	7.20279
	912	7.20216
	913	7.20205
	914	7.202
	915	7.202
	916	7.20145
	917	7.2011
	918	7.19973
	919	7.19695
	920	7.19681
	921	7.19332
	922	7.19209
	923	7.1912
	924	7.1896
	925	7.18938
	926	7.18915
	927	7.18806
	928	7.18794
	929	7.18715
	930	7.18662
	931	7.18608
	932	7.18563
	933	7.18495
	934	7.18338
	935	7.18318
	936	7.18296
	937	7.18253
	938	7.18244
	939	7.18213
	940	7.18196
	941	7.18161
	942	7.18058
	943	7.17797
	944	7.1769
	945	7.1767
	946	7.17641
	947	7.17548
	948	7.17467
	949	7.17377
	950	7.17278
	951	7.17251
	952	7.17053
	953	7.16979
	954	7.16882
	955	7.16823
	956	7.16803
	957	7.16785
	958	7.16738
	959	7.16723
	960	7.16711
	961	7.16655
	962	7.16575
	963	7.16566
	964	7.16513
	965	7.1642
	966	7.16406
	967	7.16376
	968	7.16373
	969	7.16331
	970	7.1628
	971	7.16122
	972	7.16092
	973	7.16011
	974	7.15951
	975	7.15755
	976	7.15706
	977	7.15658
	978	7.15655
	979	7.15655
	980	7.15561
	981	7.15473
	982	7.15458
	983	7.15436
	984	7.15397
	985	7.15036
	986	7.14604
	987	7.14548
	988	7.1452
	989	7.14504
	990	7.14261
	991	7.1406
	992	7.13881
	993	7.13805
	994	7.13701
	995	7.13663
	996	7.13643
	997	7.1364
	998	7.1352
	999	7.13402
	1000	7.1328
	1001	7.13245
	1002	7.13085
	1003	7.13059
	1004	7.13049
	1005	7.13021
	1006	7.13001
	1007	7.12962
	1008	7.12914
	1009	7.12888
	1010	7.12869
	1011	7.12853
	1012	7.12853
	1013	7.12672
	1014	7.12535
	1015	7.12473
	1016	7.12421
	1017	7.12303
	1018	7.12212
	1019	7.12153
	1020	7.12117
	1021	7.12071
	1022	7.12051
	1023	7.11972
	1024	7.11962
	1025	7.11929
	1026	7.11922
	1027	7.11836
	1028	7.11827
	1029	7.11727
	1030	7.11571
	1031	7.11317
	1032	7.1124
	1033	7.11224
	1034	7.11214
	1035	7.11069
	1036	7.11012
	1037	7.1086
	1038	7.10806
	1039	7.10711
	1040	7.10704
	1041	7.1068
	1042	7.1065
	1043	7.10572
	1044	7.10507
	1045	7.10483
	1046	7.10476
	1047	7.10438
	1048	7.10164
	1049	7.1012
	1050	7.10034
	1051	7.10016
	1052	7.10013
	1053	7.09906
	1054	7.09875
	1055	7.09743
	1056	7.09729
	1057	7.09559
	1058	7.09454
	1059	7.09381
	1060	7.09241
	1061	7.09234
	1062	7.09184
	1063	7.09142
	1064	7.0904
	1065	7.09033
	1066	7.08934
	1067	7.08782
	1068	7.08711
	1069	7.08611
	1070	7.08558
	1071	7.08511
	1072	7.08354
	1073	7.08322
	1074	7.08275
	1075	7.08174
	1076	7.07947
	1077	7.07893
	1078	7.07759
	1079	7.07708
	1080	7.07664
	1081	7.07642
	1082	7.07493
	1083	7.07397
	1084	7.07269
	1085	7.07126
	1086	7.071
	1087	7.07096
	1088	7.06826
	1089	7.06655
	1090	7.06633
	1091	7.06562
	1092	7.0655
	1093	7.06461
	1094	7.06367
	1095	7.06322
	1096	7.06318
	1097	7.06311
	1098	7.06266
	1099	7.06119
	1100	7.061
	1101	7.05919
	1102	7.0585
	1103	7.05778
	1104	7.05713
	1105	7.05446
	1106	7.05431
	1107	7.05404
	1108	7.05396
	1109	7.05304
	1110	7.05235
	1111	7.05223
	1112	7.05223
	1113	7.05219
	1114	7.05215
	1115	7.05212
	1116	7.052
	1117	7.05158
	1118	7.04895
	1119	7.04805
	1120	7.0479
	1121	7.04712
	1122	7.04704
	1123	7.04665
	1124	7.04653
	1125	7.0465
	1126	7.04642
	1127	7.0454
	1128	7.04497
	1129	7.04477
	1130	7.04458
	1131	7.04403
	1132	7.04399
	1133	7.04348
	1134	7.04336
	1135	7.04305
	1136	7.04084
	1137	7.04076
	1138	7.04001
	1139	7.03997
	1140	7.03937
	1141	7.03854
	1142	7.0385
	1143	7.03719
	1144	7.03567
	1145	7.03535
	1146	7.03515
	1147	7.03411
	1148	7.03306
	1149	7.03165
	1150	7.03137
	1151	7.03088
	1152	7.0308
	1153	7.03076
	1154	7.02979
	1155	7.02967
	1156	7.02918
	1157	7.02731
	1158	7.02715
	1159	7.02674
	1160	7.02559
	1161	7.02329
	1162	7.02309
	1163	7.02255
	1164	7.02185
	1165	7.02181
	1166	7.02181
	1167	7.02148
	1168	7.0204
	1169	7.01916
	1170	7.01728
	1171	7.01582
	1172	7.01507
	1173	7.01275
	1174	7.01149
	1175	7.01077
	1176	7.01051
	1177	7.00894
	1178	7.00711
	1179	7.00702
	1180	7.00587
	1181	7.00527
	1182	7.00445
	1183	7.00402
	1184	7.00368
	1185	7.00303
	1186	7.00204
	1187	7.00199
	1188	6.99867
	1189	6.99852
	1190	6.99802
	1191	6.99555
	1192	6.9933
	1193	6.99287
	1194	6.9919
	1195	6.99185
	1196	6.99155
	1197	6.99153
	1198	6.99108
	1199	6.98984
	1200	6.9893
	1201	6.9879
	1202	6.9876
	1203	6.98747
	1204	6.98734
	1205	6.98689
	1206	6.98641
	1207	6.98593
	1208	6.98571
	1209	6.9856
	1210	6.98501
	1211	6.98406
	1212	6.98247
	1213	6.9794
	1214	6.97871
	1215	6.97691
	1216	6.97563
	1217	6.97426
	1218	6.97421
	1219	6.97295
	1220	6.97293
	1221	6.97263
	1222	6.97179
	1223	6.97068
	1224	6.97051
	1225	6.97011
	1226	6.96957
	1227	6.96813
	1228	6.96779
	1229	6.96459
	1230	6.96434
	1231	6.96351
	1232	6.9634
	1233	6.96306
	1234	6.9627
	1235	6.96177
	1236	6.9614
	1237	6.95945
	1238	6.95903
	1239	6.95793
	1240	6.95633
	1241	6.95627
	1242	6.95625
	1243	6.95614
	1244	6.95467
	1245	6.95455
	1246	6.95424
	1247	6.95401
	1248	6.95384
	1249	6.95373
	1250	6.95344
	1251	6.95335
	1252	6.95317
	1253	6.9531
	1254	6.95152
	1255	6.95054
	1256	6.95051
	1257	6.94978
	1258	6.94847
	1259	6.94764
	1260	6.94649
	1261	6.94629
	1262	6.94508
	1263	6.94391
	1264	6.94314
	1265	6.94277
	1266	6.94255
	1267	6.9417
	1268	6.94119
	1269	6.94085
	1270	6.94018
	1271	6.94006
	1272	6.93992
	1273	6.93947
	1274	6.93925
	1275	6.93919
	1276	6.93877
	1277	6.93828
	1278	6.93736
	1279	6.93714
	1280	6.93651
	1281	6.9364
	1282	6.93564
	1283	6.93448
	1284	6.93345
	1285	6.93028
	1286	6.92895
	1287	6.92652
	1288	6.92516
	1289	6.92486
	1290	6.92445
	1291	6.92334
	1292	6.92323
	1293	6.92283
	1294	6.92224
	1295	6.92209
	1296	6.92164
	1297	6.92126
	1298	6.92115
	1299	6.91988
	1300	6.91954
	1301	6.9193
	1302	6.9185
	1303	6.91766
	1304	6.91761
	1305	6.9168
	1306	6.91592
	1307	6.91468
	1308	6.914
	1309	6.91381
	1310	6.91353
	1311	6.91329
	1312	6.91284
	1313	6.9096
	1314	6.90942
	1315	6.90875
	1316	6.90765
	1317	6.90635
	1318	6.90556
	1319	6.90531
	1320	6.90531
	1321	6.90332
	1322	6.89858
	1323	6.89783
	1324	6.89766
	1325	6.89714
	1326	6.89668
	1327	6.89654
	1328	6.89523
	1329	6.89423
	1330	6.89194
	1331	6.89178
	1332	6.89043
	1333	6.88997
	1334	6.88984
	1335	6.88958
	1336	6.88901
	1337	6.88893
	1338	6.88851
	1339	6.88742
	1340	6.88718
	1341	6.8842
	1342	6.88395
	1343	6.88279
	1344	6.88166
	1345	6.88129
	1346	6.88123
	1347	6.88106
	1348	6.88095
	1349	6.88082
	1350	6.87992
	1351	6.87867
	1352	6.87862
	1353	6.87849
	1354	6.87485
	1355	6.87361
	1356	6.87275
	1357	6.8724
	1358	6.872
	1359	6.87153
	1360	6.8715
	1361	6.8706
	1362	6.87019
	1363	6.87009
	1364	6.86892
	1365	6.8669
	1366	6.86479
	1367	6.86445
	1368	6.86349
	1369	6.86331
	1370	6.86279
	1371	6.86233
	1372	6.86196
	1373	6.85943
	1374	6.85933
	1375	6.85908
	1376	6.85874
	1377	6.85842
	1378	6.85798
	1379	6.85686
	1380	6.85686
	1381	6.85642
	1382	6.85635
	1383	6.85586
	1384	6.85554
	1385	6.85497
	1386	6.85267
	1387	6.8525
	1388	6.85224
	1389	6.85159
	1390	6.85125
	1391	6.85119
	1392	6.85082
	1393	6.84946
	1394	6.8488
	1395	6.84864
	1396	6.84776
	1397	6.84763
	1398	6.84734
	1399	6.84473
	1400	6.84422
	1401	6.84378
	1402	6.84356
	1403	6.84274
	1404	6.84239
	1405	6.84199
	1406	6.8415
	1407	6.84129
	1408	6.84102
	1409	6.8399
	1410	6.8391
	1411	6.83859
	1412	6.83786
	1413	6.83687
	1414	6.83685
	1415	6.8366
	1416	6.83567
	1417	6.83506
	1418	6.83339
	1419	6.83192
	1420	6.8316
	1421	6.8315
	1422	6.83124
	1423	6.83104
	1424	6.83085
	1425	6.83055
	1426	6.82837
	1427	6.8282
	1428	6.8281
	1429	6.8278
	1430	6.82752
	1431	6.82545
	1432	6.82413
	1433	6.82358
	1434	6.82184
	1435	6.82171
	1436	6.82166
	1437	6.82146
	1438	6.82145
	1439	6.8213
	1440	6.81955
	1441	6.81942
	1442	6.81757
	1443	6.81737
	1444	6.81708
	1445	6.81497
	1446	6.81497
	1447	6.81457
	1448	6.81399
	1449	6.81381
	1450	6.81224
	1451	6.81214
	1452	6.81207
	1453	6.81177
	1454	6.81169
	1455	6.81162
	1456	6.81111
	1457	6.81
	1458	6.80965
	1459	6.80962
	1460	6.8091
	1461	6.80874
	1462	6.80804
	1463	6.80787
	1464	6.80749
	1465	6.80712
	1466	6.80667
	1467	6.80638
	1468	6.80602
	1469	6.80527
	1470	6.80458
	1471	6.80434
	1472	6.80428
	1473	6.80407
	1474	6.80385
	1475	6.80355
	1476	6.80342
	1477	6.80312
	1478	6.80247
	1479	6.8008
	1480	6.80028
	1481	6.79935
	1482	6.79824
	1483	6.79801
	1484	6.79764
	1485	6.79709
	1486	6.79698
	1487	6.79632
	1488	6.7959
	1489	6.79512
	1490	6.79468
	1491	6.79443
	1492	6.79422
	1493	6.79377
	1494	6.79302
	1495	6.79042
	1496	6.78787
	1497	6.78737
	1498	6.78559
	1499	6.78461
	1500	6.78451
	1501	6.7834
	1502	6.78196
	1503	6.78188
	1504	6.78135
	1505	6.78134
	1506	6.78079
	1507	6.78028
	1508	6.77968
	1509	6.77937
	1510	6.77921
	1511	6.77846
	1512	6.77843
	1513	6.77817
	1514	6.77804
	1515	6.77618
	1516	6.77553
	1517	6.77462
	1518	6.7725
	1519	6.77204
	1520	6.77135
	1521	6.77061
	1522	6.76829
	1523	6.76796
	1524	6.76652
	1525	6.76559
	1526	6.76538
	1527	6.7647
	1528	6.76361
	1529	6.76356
	1530	6.76245
	1531	6.76225
	1532	6.76218
	1533	6.76184
	1534	6.7612
	1535	6.76098
	1536	6.76042
	1537	6.75974
	1538	6.7586
	1539	6.75831
	1540	6.75806
	1541	6.75764
	1542	6.75733
	1543	6.7573
	1544	6.75721
	1545	6.75667
	1546	6.75655
	1547	6.75652
	1548	6.75621
	1549	6.75555
	1550	6.75471
	1551	6.75458
	1552	6.75421
	1553	6.75354
	1554	6.75294
	1555	6.75245
	1556	6.75231
	1557	6.7523
	1558	6.75193
	1559	6.7515
	1560	6.75124
	1561	6.75075
	1562	6.75006
	1563	6.74996
	1564	6.74982
	1565	6.74827
	1566	6.7475
	1567	6.74746
	1568	6.74742
	1569	6.74681
	1570	6.74629
	1571	6.74616
	1572	6.7455
	1573	6.74539
	1574	6.74486
	1575	6.7442
	1576	6.74291
	1577	6.74261
	1578	6.74255
	1579	6.74244
	1580	6.7424
	1581	6.74226
	1582	6.74181
	1583	6.74174
	1584	6.74088
	1585	6.73983
	1586	6.73946
	1587	6.73861
	1588	6.73831
	1589	6.73827
	1590	6.73745
	1591	6.73743
	1592	6.73655
	1593	6.73642
	1594	6.73478
	1595	6.73441
	1596	6.73426
	1597	6.7342
	1598	6.73317
	1599	6.73229
	1600	6.7321
	1601	6.73188
	1602	6.73094
	1603	6.73046
	1604	6.72947
	1605	6.72812
	1606	6.72806
	1607	6.72794
	1608	6.72783
	1609	6.72761
	1610	6.72737
	1611	6.72686
	1612	6.72619
	1613	6.72608
	1614	6.72522
	1615	6.7251
	1616	6.72446
	1617	6.7243
	1618	6.72394
	1619	6.72379
	1620	6.72333
	1621	6.72288
	1622	6.72272
	1623	6.72243
	1624	6.71868
	1625	6.71859
	1626	6.71729
	1627	6.7168
	1628	6.71641
	1629	6.71625
	1630	6.71623
	1631	6.71581
	1632	6.7158
	1633	6.71284
	1634	6.71269
	1635	6.71262
	1636	6.71257
	1637	6.71239
	1638	6.71005
	1639	6.70959
	1640	6.70942
	1641	6.70841
	1642	6.70802
	1643	6.70736
	1644	6.70686
	1645	6.7068
	1646	6.70578
	1647	6.70516
	1648	6.7046
	1649	6.70455
	1650	6.70441
	1651	6.7039
	1652	6.70381
	1653	6.70191
	1654	6.70071
	1655	6.6996
	1656	6.69806
	1657	6.69774
	1658	6.69749
	1659	6.69722
	1660	6.69693
	1661	6.69574
	1662	6.69504
	1663	6.69482
	1664	6.69437
	1665	6.69392
	1666	6.69334
	1667	6.69314
	1668	6.6912
	1669	6.69109
	1670	6.69101
	1671	6.69009
	1672	6.68981
	1673	6.68908
	1674	6.68883
	1675	6.68806
	1676	6.68745
	1677	6.68629
	1678	6.68622
	1679	6.68545
	1680	6.68471
	1681	6.68449
	1682	6.68406
	1683	6.68374
	1684	6.68373
	1685	6.68338
	1686	6.68325
	1687	6.68063
	1688	6.67913
	1689	6.67866
	1690	6.67834
	1691	6.67558
	1692	6.67198
	1693	6.6714
	1694	6.67133
	1695	6.67041
	1696	6.66988
	1697	6.66934
	1698	6.66893
	1699	6.66868
	1700	6.6681
	1701	6.66778
	1702	6.66745
	1703	6.66728
	1704	6.66687
	1705	6.66654
	1706	6.66642
	1707	6.66583
	1708	6.6655
	1709	6.66541
	1710	6.66371
	1711	6.66344
	1712	6.66299
	1713	6.662
	1714	6.6615
	1715	6.66073
	1716	6.66058
	1717	6.66019
	1718	6.66
	1719	6.65985
	1720	6.65965
	1721	6.65958
	1722	6.65954
	1723	6.65942
	1724	6.6589
	1725	6.65868
	1726	6.65863
	1727	6.65855
	1728	6.65752
	1729	6.65713
	1730	6.65691
	1731	6.6562
	1732	6.65608
	1733	6.6558
	1734	6.65548
	1735	6.65513
	1736	6.65475
	1737	6.65454
	1738	6.65453
	1739	6.65376
	1740	6.65345
	1741	6.65311
	1742	6.65267
	1743	6.65259
	1744	6.65257
	1745	6.65242
	1746	6.65206
	1747	6.65184
	1748	6.65148
	1749	6.65069
	1750	6.6502
	1751	6.64823
	1752	6.64739
	1753	6.64712
	1754	6.64614
	1755	6.64464
	1756	6.64437
	1757	6.64427
	1758	6.64376
	1759	6.64328
	1760	6.64302
	1761	6.6425
	1762	6.64237
	1763	6.64229
	1764	6.64211
	1765	6.64201
	1766	6.64109
	1767	6.64101
	1768	6.64097
	1769	6.64092
	1770	6.64065
	1771	6.64047
	1772	6.64019
	1773	6.63995
	1774	6.63957
	1775	6.63882
	1776	6.6384
	1777	6.63741
	1778	6.63651
	1779	6.63453
	1780	6.63417
	1781	6.63405
	1782	6.63342
	1783	6.6329
	1784	6.6319
	1785	6.63154
	1786	6.63144
	1787	6.63069
	1788	6.62969
	1789	6.62946
	1790	6.62894
	1791	6.62738
	1792	6.62618
	1793	6.62593
	1794	6.62574
	1795	6.62327
	1796	6.62247
	1797	6.62197
	1798	6.62128
	1799	6.62035
	1800	6.62017
	1801	6.62017
	1802	6.61995
	1803	6.61983
	1804	6.61953
	1805	6.61949
	1806	6.61902
	1807	6.61831
	1808	6.61804
	1809	6.61804
	1810	6.61777
	1811	6.61754
	1812	6.61697
	1813	6.61687
	1814	6.61665
	1815	6.61654
	1816	6.61554
	1817	6.61542
	1818	6.61412
	1819	6.61284
	1820	6.6127
	1821	6.61238
	1822	6.61206
	1823	6.61116
	1824	6.61114
	1825	6.61013
	1826	6.61004
	1827	6.60979
	1828	6.60966
	1829	6.6091
	1830	6.60825
	1831	6.60797
	1832	6.60796
	1833	6.60753
	1834	6.60732
	1835	6.60721
	1836	6.60708
	1837	6.60658
	1838	6.60646
	1839	6.60594
	1840	6.60442
	1841	6.60391
	1842	6.60304
	1843	6.60286
	1844	6.60206
	1845	6.60175
	1846	6.60148
	1847	6.60137
	1848	6.60135
	1849	6.60096
	1850	6.60069
	1851	6.60022
	1852	6.59947
	1853	6.59926
	1854	6.59599
	1855	6.59577
	1856	6.5953
	1857	6.59518
	1858	6.59457
	1859	6.5935
	1860	6.59334
	1861	6.5917
	1862	6.59145
	1863	6.59086
	1864	6.59079
	1865	6.59066
	1866	6.59064
	1867	6.59049
	1868	6.58911
	1869	6.5884
	1870	6.58731
	1871	6.58709
	1872	6.58691
	1873	6.58597
	1874	6.58399
	1875	6.58396
	1876	6.58373
	1877	6.58359
	1878	6.58335
	1879	6.58332
	1880	6.583
	1881	6.58295
	1882	6.58287
	1883	6.58284
	1884	6.58282
	1885	6.58261
	1886	6.57981
	1887	6.57944
	1888	6.57913
	1889	6.57913
	1890	6.57881
	1891	6.57863
	1892	6.57863
	1893	6.57819
	1894	6.57787
	1895	6.57711
	1896	6.57631
	1897	6.57608
	1898	6.57574
	1899	6.57565
	1900	6.57561
	1901	6.57529
	1902	6.57514
	1903	6.57507
	1904	6.57493
	1905	6.57489
	1906	6.57321
	1907	6.57306
	1908	6.57303
	1909	6.57258
	1910	6.57177
	1911	6.57096
	1912	6.57072
	1913	6.56989
	1914	6.56961
	1915	6.5695
	1916	6.568
	1917	6.56684
	1918	6.56509
	1919	6.56504
	1920	6.56467
	1921	6.56431
	1922	6.56381
	1923	6.56377
	1924	6.56361
	1925	6.56198
	1926	6.56178
	1927	6.56099
	1928	6.56005
	1929	6.55962
	1930	6.55802
	1931	6.55682
	1932	6.55612
	1933	6.55586
	1934	6.55342
	1935	6.55288
	1936	6.55245
	1937	6.55163
	1938	6.55135
	1939	6.5507
	1940	6.55053
	1941	6.55051
	1942	6.55013
	1943	6.54978
	1944	6.54902
	1945	6.54849
	1946	6.54821
	1947	6.54809
	1948	6.54808
	1949	6.54681
	1950	6.54664
	1951	6.54534
	1952	6.54433
	1953	6.54418
	1954	6.54377
	1955	6.54331
	1956	6.54286
	1957	6.5428
	1958	6.54254
	1959	6.54253
	1960	6.54183
	1961	6.54099
	1962	6.54091
	1963	6.54034
	1964	6.53969
	1965	6.53969
	1966	6.53904
	1967	6.53875
	1968	6.53779
	1969	6.53777
	1970	6.53759
	1971	6.53752
	1972	6.53634
	1973	6.53612
	1974	6.53604
	1975	6.53409
	1976	6.53387
	1977	6.53371
	1978	6.53306
	1979	6.53254
	1980	6.53235
	1981	6.53223
	1982	6.5318
	1983	6.53176
	1984	6.53166
	1985	6.53111
	1986	6.52951
	1987	6.52911
	1988	6.52874
	1989	6.52869
	1990	6.52843
	1991	6.52735
	1992	6.52702
	1993	6.5267
	1994	6.52463
	1995	6.52454
	1996	6.52401
	1997	6.52235
[truncated: 2,034 more rows]

## Sheet: ED Figure 5c
Extended Data Figure 5c
	Overexpressed SYNJ2BP
	Protein rank	iBAQ intensity (log10)
	1	10.0165
	2	9.97533
	3	9.86168
	4	9.84428
	5	9.74515
	6	9.69088
	7	9.66924
	8	9.63091
	9	9.48782
	10	9.47955
	11	9.45998
	12	9.42592
	13	9.41524
	14	9.38605
	15	9.35932
	16	9.34504
	17	9.29946
	18	9.28477
	19	9.26909
	20	9.24366
	21	9.24234
	22	9.20306
	23	9.1944
	24	9.1593
	25	9.14098
	26	9.12532
	27	9.12254
	28	9.10707
	29	9.09653
	30	9.09251
	31	9.08739
	32	9.08225
	33	9.06752
	34	9.06055
	35	9.04356
	36	9.03383
	37	9.0291
	38	9.02526
	39	9.01878
	40	9.01791
	41	9.01237
	42	9.0103
	43	9.0086
	44	9.00608
	45	8.98732
	46	8.97365
	47	8.96089
	48	8.94195
	49	8.94139
	50	8.93437
	51	8.93408
	52	8.92948
	53	8.92531
	54	8.91564
	55	8.91466
	56	8.88714
	57	8.88543
	58	8.87135
	59	8.86345
	60	8.85515
	61	8.84955
	62	8.84853
	63	8.84839
	64	8.8478
	65	8.84432
	66	8.84252
	67	8.83629
	68	8.83015
	69	8.82182
	70	8.81946
	71	8.81484
	72	8.80402
	73	8.79514
	74	8.78227
	75	8.75851
	76	8.75822
	77	8.75385
	78	8.75158
	79	8.73948
	80	8.73932
	81	8.72682
	82	8.72596
	83	8.71784
	84	8.71379
	85	8.70683
	86	8.70359
	87	8.69803
	88	8.6973
	89	8.69539
	90	8.68968
	91	8.68664
	92	8.68533
	93	8.68404
	94	8.68264
	95	8.68218
	96	8.68094
	97	8.67743
	98	8.67684
	99	8.6758
	100	8.67315
	101	8.67054
	102	8.66756
	103	8.66651
	104	8.66403
	105	8.66388
	106	8.66197
	107	8.66183
	108	8.6614
	109	8.66041
	110	8.65459
	111	8.6505
	112	8.64836
	113	8.64543
	114	8.64292
	115	8.63716
	116	8.63287
	117	8.63091
	118	8.62631
	119	8.62467
	120	8.62276
	121	8.6148
	122	8.61241
	123	8.61184
	124	8.61125
	125	8.60947
	126	8.60646
	127	8.60527
	128	8.60185
	129	8.59947
	130	8.595
	131	8.59258
	132	8.58751
	133	8.58646
	134	8.58579
	135	8.57804
	136	8.57662
	137	8.57661
	138	8.57387
	139	8.57382
	140	8.57186
	141	8.56914
	142	8.56764
	143	8.56398
	144	8.56394
	145	8.5607
	146	8.56023
	147	8.55509
	148	8.55364
	149	8.55288
	150	8.54925
	151	8.54591
	152	8.5457
	153	8.54489
	154	8.54298
	155	8.54188
	156	8.53866
	157	8.5366
	158	8.53614
	159	8.53599
	160	8.53499
	161	8.53422
	162	8.53384
	163	8.53366
	164	8.53335
	165	8.53307
	166	8.53277
	167	8.53122
	168	8.5309
	169	8.52854
	170	8.5283
	171	8.52784
	172	8.52675
	173	8.52596
	174	8.52595
	175	8.52562
	176	8.52345
	177	8.52123
	178	8.52099
	179	8.51962
	180	8.51071
	181	8.50675
	182	8.5064
	183	8.50447
	184	8.49973
	185	8.49952
	186	8.49761
	187	8.49147
	188	8.49136
	189	8.48935
	190	8.48775
	191	8.48755
	192	8.48707
	193	8.48683
	194	8.48581
	195	8.4829
	196	8.48216
	197	8.48187
	198	8.47919
	199	8.46691
	200	8.46673
	201	8.46506
	202	8.46361
	203	8.46327
	204	8.46141
	205	8.45873
	206	8.45861
	207	8.45509
	208	8.45407
	209	8.45234
	210	8.44968
	211	8.44908
	212	8.44775
	213	8.44637
	214	8.44537
	215	8.44492
	216	8.44418
	217	8.44265
	218	8.43954
	219	8.43729
	220	8.43659
	221	8.43541
	222	8.43199
	223	8.43149
	224	8.42762
	225	8.42308
	226	8.42047
	227	8.42014
	228	8.41838
	229	8.41101
	230	8.41074
	231	8.41007
	232	8.40912
	233	8.40691
	234	8.40605
	235	8.4008
	236	8.39884
	237	8.39872
	238	8.3974
	239	8.39731
	240	8.39482
	241	8.39471
	242	8.39447
	243	8.3935
	244	8.3918
	245	8.39092
	246	8.38972
	247	8.38931
	248	8.38643
	249	8.38417
	250	8.3841
	251	8.38162
	252	8.38074
	253	8.3748
	254	8.37469
	255	8.37242
	256	8.37025
	257	8.37012
	258	8.36823
	259	8.36566
	260	8.36451
	261	8.36322
	262	8.36092
	263	8.35968
	264	8.35681
	265	8.3549
	266	8.3544
	267	8.35395
	268	8.35276
	269	8.35153
	270	8.35151
	271	8.35089
	272	8.35071
	273	8.35009
	274	8.35004
	275	8.34971
	276	8.34723
	277	8.3459
	278	8.34555
	279	8.34455
	280	8.34203
	281	8.34153
	282	8.34021
	283	8.33427
	284	8.33195
	285	8.33131
	286	8.33007
	287	8.32613
	288	8.32562
	289	8.3256
	290	8.32232
	291	8.31844
	292	8.31748
	293	8.31614
	294	8.31446
	295	8.31054
	296	8.30993
	297	8.30748
	298	8.30391
	299	8.30259
	300	8.30136
	301	8.30073
	302	8.29868
	303	8.29752
	304	8.29157
	305	8.28708
	306	8.28673
	307	8.28518
	308	8.28249
	309	8.28074
	310	8.27983
	311	8.27928
	312	8.279
	313	8.27559
	314	8.27483
	315	8.2743
	316	8.27024
	317	8.26727
	318	8.26475
	319	8.26328
	320	8.26019
	321	8.25971
	322	8.25479
	323	8.25375
	324	8.25336
	325	8.25186
	326	8.25161
	327	8.25159
	328	8.25098
	329	8.24726
	330	8.24694
	331	8.24606
	332	8.24386
	333	8.24264
	334	8.23958
	335	8.23787
	336	8.23165
	337	8.22986
	338	8.22784
	339	8.22626
	340	8.22105
	341	8.22061
	342	8.21861
	343	8.21611
	344	8.21514
	345	8.21407
	346	8.21344
	347	8.21227
	348	8.21035
	349	8.20919
	350	8.2071
	351	8.20677
	352	8.20634
	353	8.20575
	354	8.20491
	355	8.2011
	356	8.2006
	357	8.20058
	358	8.19915
	359	8.19811
	360	8.19747
	361	8.19736
	362	8.19607
	363	8.19487
	364	8.19296
	365	8.19293
	366	8.19156
	367	8.19011
	368	8.18803
	369	8.18597
	370	8.18244
	371	8.17638
	372	8.17519
	373	8.17479
	374	8.17409
	375	8.17362
	376	8.17345
	377	8.17111
	378	8.17082
	379	8.17032
	380	8.16758
	381	8.16687
	382	8.16581
	383	8.16489
	384	8.16489
	385	8.16462
	386	8.1602
	387	8.15909
	388	8.157
	389	8.15673
	390	8.15354
	391	8.1506
	392	8.1498
	393	8.147
	394	8.14622
	395	8.14582
	396	8.1451
	397	8.14123
	398	8.1407
	399	8.1395
	400	8.13818
	401	8.13647
	402	8.135
	403	8.13123
	404	8.12966
	405	8.12904
	406	8.12859
	407	8.12555
	408	8.1245
	409	8.12274
	410	8.12103
	411	8.1208
	412	8.12067
	413	8.11995
	414	8.11955
	415	8.11922
	416	8.11866
	417	8.11571
	418	8.11434
	419	8.11378
	420	8.1122
	421	8.11204
	422	8.11029
	423	8.11012
	424	8.10921
	425	8.10826
	426	8.10789
	427	8.10748
	428	8.10216
	429	8.10006
	430	8.09927
	431	8.09812
	432	8.09688
	433	8.0959
	434	8.09566
	435	8.09492
	436	8.09258
	437	8.09019
	438	8.09015
	439	8.09005
	440	8.08906
	441	8.08853
	442	8.08828
	443	8.08785
	444	8.08526
	445	8.08393
	446	8.08314
	447	8.08282
	448	8.08041
	449	8.07998
	450	8.07842
	451	8.077
	452	8.07646
	453	8.07383
	454	8.07225
	455	8.07114
	456	8.06911
	457	8.06841
	458	8.06681
	459	8.06655
	460	8.06625
	461	8.06614
	462	8.06547
	463	8.06528
	464	8.06442
	465	8.06408
	466	8.06375
	467	8.0633
	468	8.06307
	469	8.06284
	470	8.06269
	471	8.06254
	472	8.06232
	473	8.06142
	474	8.0613
	475	8.06115
	476	8.06115
	477	8.05189
	478	8.05142
	479	8.05069
	480	8.04739
	481	8.04665
	482	8.04614
	483	8.04399
	484	8.04013
	485	8.04001
	486	8.03906
	487	8.03794
	488	8.03787
	489	8.03778
	490	8.03683
	491	8.03623
	492	8.03274
	493	8.03226
	494	8.03209
	495	8.03044
	496	8.02987
	497	8.02914
	498	8.02833
	499	8.02768
	500	8.02657
	501	8.02338
	502	8.023
	503	8.02292
	504	8.02272
	505	8.0197
	506	8.01916
	507	8.0177
	508	8.0154
	509	8.0133
	510	8.01326
	511	8.01216
	512	8.01034
	513	8.00996
	514	8.00911
	515	8.00894
	516	8.00894
	517	8.00873
	518	8.00766
	519	8.00745
	520	8.00676
	521	8.00621
	522	8.006
	523	8.00514
	524	8.00312
	525	8.00035
	526	7.99972
	527	7.99905
	528	7.99897
	529	7.99893
	530	7.99846
	531	7.9974
	532	7.99685
	533	7.99569
	534	7.99266
	535	7.99255
	536	7.98912
	537	7.98886
	538	7.98885
	539	7.9838
	540	7.98376
	541	7.98259
	542	7.98098
	543	7.98067
	544	7.98066
	545	7.98012
	546	7.97706
	547	7.97432
	548	7.97374
	549	7.97308
	550	7.97255
	551	7.97248
	552	7.97098
	553	7.97084
	554	7.97073
	555	7.96929
	556	7.96827
	557	7.96799
	558	7.96599
	559	7.95816
	560	7.95447
	561	7.95444
	562	7.95433
	563	7.95238
	564	7.95191
	565	7.95092
	566	7.94517
	567	7.94462
	568	7.9443
	569	7.94353
	570	7.94228
	571	7.94158
	572	7.94144
	573	7.94081
	574	7.93888
	575	7.93761
	576	7.93479
	577	7.93446
	578	7.93322
	579	7.93018
	580	7.92988
	581	7.92718
	582	7.92069
	583	7.91918
	584	7.91883
	585	7.91829
	586	7.91614
	587	7.91569
	588	7.91378
	589	7.91273
	590	7.91245
	591	7.91192
	592	7.91031
	593	7.90971
	594	7.90902
	595	7.90651
	596	7.90631
	597	7.90606
	598	7.90472
	599	7.90466
	600	7.90399
	601	7.90389
	602	7.90315
	603	7.90221
	604	7.90219
	605	7.90186
	606	7.90123
	607	7.90027
	608	7.89935
	609	7.89907
	610	7.89865
	611	7.894
	612	7.89314
	613	7.88997
	614	7.88908
	615	7.88775
	616	7.88754
	617	7.88362
	618	7.88277
	619	7.88275
	620	7.88192
	621	7.88105
	622	7.87949
	623	7.87908
	624	7.87727
	625	7.87725
	626	7.87554
	627	7.87503
	628	7.87411
	629	7.87265
	630	7.872
	631	7.87053
	632	7.87024
	633	7.87004
	634	7.86842
	635	7.86829
	636	7.86757
	637	7.86644
	638	7.86374
	639	7.86322
	640	7.86288
	641	7.85913
	642	7.857
	643	7.85687
	644	7.85632
	645	7.85528
	646	7.85388
	647	7.85369
	648	7.8526
	649	7.85219
	650	7.85169
	651	7.85152
	652	7.85045
	653	7.84878
	654	7.84869
	655	7.84624
	656	7.84473
	657	7.84414
	658	7.84394
	659	7.84369
	660	7.84274
	661	7.84263
	662	7.84245
	663	7.83986
	664	7.83804
	665	7.83781
	666	7.83756
	667	7.83608
	668	7.83499
	669	7.83438
	670	7.83435
	671	7.83434
	672	7.83044
	673	7.82956
	674	7.82916
	675	7.82672
	676	7.82466
	677	7.82407
	678	7.82249
	679	7.82157
	680	7.82145
	681	7.82135
	682	7.82025
	683	7.8185
	684	7.81774
	685	7.81747
	686	7.81701
	687	7.81651
	688	7.81519
	689	7.81454
	690	7.81387
	691	7.81275
	692	7.81253
	693	7.80999
	694	7.80862
	695	7.80781
	696	7.80676
	697	7.80614
	698	7.80606
	699	7.80466
	700	7.8045
	701	7.80318
	702	7.80143
	703	7.80134
	704	7.8
	705	7.79883
	706	7.7988
	707	7.79774
	708	7.79718
	709	7.79709
	710	7.79691
	711	7.79554
	712	7.7946
	713	7.79193
	714	7.79162
	715	7.79066
	716	7.78784
	717	7.78588
	718	7.78581
	719	7.78572
	720	7.78479
	721	7.78462
	722	7.78432
	723	7.78416
	724	7.784
	725	7.78222
	726	7.78144
	727	7.78094
	728	7.77989
	729	7.77805
	730	7.77795
	731	7.77738
	732	7.77733
	733	7.77685
	734	7.77503
	735	7.77387
	736	7.77319
	737	7.77152
	738	7.77012
	739	7.76975
	740	7.76968
	741	7.76845
	742	7.76766
	743	7.76624
	744	7.76551
	745	7.76488
	746	7.76459
	747	7.76387
	748	7.76337
	749	7.76334
	750	7.7629
	751	7.76087
	752	7.76076
	753	7.75988
	754	7.75966
	755	7.75963
	756	7.75929
	757	7.75758
	758	7.75571
	759	7.7551
	760	7.75418
	761	7.75319
	762	7.75209
	763	7.75159
	764	7.75135
	765	7.75107
	766	7.75096
	767	7.75042
	768	7.75006
	769	7.74964
	770	7.74881
	771	7.74819
	772	7.74782
	773	7.74758
	774	7.74643
	775	7.74466
	776	7.74449
	777	7.74284
	778	7.74187
	779	7.74081
	780	7.73932
	781	7.73836
	782	7.73757
	783	7.73618
	784	7.73584
	785	7.73421
	786	7.73301
	787	7.73298
	788	7.73293
	789	7.73202
	790	7.73149
	791	7.72993
	792	7.72833
	793	7.72794
	794	7.72726
	795	7.72709
	796	7.727
	797	7.72589
	798	7.72535
	799	7.72514
	800	7.72416
	801	7.72332
	802	7.72305
	803	7.72062
	804	7.72046
	805	7.71725
	806	7.7172
	807	7.71701
	808	7.71601
	809	7.71569
	810	7.71484
	811	7.71188
	812	7.7091
	813	7.7086
	814	7.70815
	815	7.7081
	816	7.70774
	817	7.70734
	818	7.70706
	819	7.70682
	820	7.70626
	821	7.70614
	822	7.70609
	823	7.70529
	824	7.70524
	825	7.70498
	826	7.70475
	827	7.70336
	828	7.70196
	829	7.70043
	830	7.69931
	831	7.69906
	832	7.69831
	833	7.69745
	834	7.69658
	835	7.69494
	836	7.69401
	837	7.69392
	838	7.69361
	839	7.69359
	840	7.68981
	841	7.68844
	842	7.68771
	843	7.68746
	844	7.68734
	845	7.68451
	846	7.6843
	847	7.68281
	848	7.68243
	849	7.68109
	850	7.68091
	851	7.67986
	852	7.67977
	853	7.67779
	854	7.67523
	855	7.67488
	856	7.67436
	857	7.67415
	858	7.67407
	859	7.67382
	860	7.67273
	861	7.67203
	862	7.67188
	863	7.67044
	864	7.6701
	865	7.66976
	866	7.66657
	867	7.66649
	868	7.66623
	869	7.66615
	870	7.6659
	871	7.66404
	872	7.66363
	873	7.66248
	874	7.6624
	875	7.6616
	876	7.66157
	877	7.66059
	878	7.66049
	879	7.66003
	880	7.6597
	881	7.65858
	882	7.65849
	883	7.6571
	884	7.65701
	885	7.65691
	886	7.65669
	887	7.65641
	888	7.65634
	889	7.65613
	890	7.65599
	891	7.655
	892	7.65459
	893	7.65428
	894	7.65365
	895	7.65307
	896	7.65245
	897	7.65235
	898	7.65167
	899	7.65151
	900	7.65131
	901	7.65068
	902	7.64782
	903	7.64752
	904	7.64698
	905	7.64639
	906	7.64603
	907	7.646
	908	7.64539
	909	7.64426
	910	7.64423
	911	7.64355
	912	7.64347
	913	7.6432
	914	7.64275
	915	7.64274
	916	7.64254
	917	7.6417
	918	7.63985
	919	7.63963
	920	7.63624
	921	7.63605
	922	7.63408
	923	7.63351
	924	7.63274
	925	7.6327
	926	7.63247
	927	7.63197
	928	7.62979
	929	7.6294
	930	7.62866
	931	7.62696
	932	7.62617
	933	7.62569
	934	7.62337
	935	7.62301
	936	7.62207
	937	7.62182
	938	7.62163
	939	7.61807
	940	7.61596
	941	7.61364
	942	7.612
	943	7.61183
	944	7.61167
	945	7.60863
	946	7.60767
	947	7.6075
	948	7.60709
	949	7.60585
	950	7.60486
	951	7.60314
	952	7.60216
	953	7.60096
	954	7.59999
	955	7.59947
	956	7.59881
	957	7.59863
	958	7.59756
	959	7.59657
	960	7.59512
	961	7.59468
	962	7.59436
	963	7.5938
	964	7.59267
	965	7.59228
	966	7.58969
	967	7.58928
	968	7.58685
	969	7.58508
	970	7.58442
	971	7.58424
	972	7.58345
	973	7.58289
	974	7.58238
	975	7.58094
	976	7.57967
	977	7.57891
	978	7.57874
	979	7.57739
	980	7.57733
	981	7.57688
	982	7.5765
	983	7.57565
	984	7.57535
	985	7.57481
	986	7.57419
	987	7.57332
	988	7.57323
	989	7.5728
	990	7.57079
	991	7.57036
	992	7.5692
	993	7.56919
	994	7.56901
	995	7.56885
	996	7.56838
	997	7.56539
	998	7.56315
	999	7.56278
	1000	7.56205
	1001	7.5579
	1002	7.55741
	1003	7.55723
	1004	7.5566
	1005	7.55651
	1006	7.55553
	1007	7.55547
	1008	7.55387
	1009	7.55335
	1010	7.55275
	1011	7.5511
	1012	7.5509
	1013	7.5508
	1014	7.55074
	1015	7.55031
	1016	7.55028
	1017	7.55007
	1018	7.54998
	1019	7.54933
	1020	7.54903
	1021	7.54887
	1022	7.54857
	1023	7.54793
	1024	7.54754
	1025	7.54674
	1026	7.5467
	1027	7.54632
	1028	7.54496
	1029	7.5443
	1030	7.54406
	1031	7.54403
	1032	7.54204
	1033	7.54199
	1034	7.54154
	1035	7.5411
	1036	7.53965
	1037	7.53865
	1038	7.5384
	1039	7.53837
	1040	7.53759
	1041	7.53725
	1042	7.53715
	1043	7.53586
	1044	7.53575
	1045	7.53557
	1046	7.5348
	1047	7.53405
	1048	7.53404
	1049	7.53391
	1050	7.53251
	1051	7.53207
	1052	7.5313
	1053	7.53093
	1054	7.52826
	1055	7.52799
	1056	7.52791
	1057	7.52755
	1058	7.52726
	1059	7.52633
	1060	7.52571
	1061	7.52555
	1062	7.52499
	1063	7.52498
	1064	7.52467
	1065	7.52466
	1066	7.52213
	1067	7.52195
	1068	7.52175
	1069	7.52116
	1070	7.52043
	1071	7.51775
	1072	7.51601
	1073	7.51591
	1074	7.51586
	1075	7.51443
	1076	7.51436
	1077	7.51304
	1078	7.51136
	1079	7.50965
	1080	7.5093
	1081	7.50784
	1082	7.50757
	1083	7.50695
	1084	7.50667
	1085	7.50446
	1086	7.50393
	1087	7.5034
	1088	7.5026
	1089	7.50258
	1090	7.50167
	1091	7.5012
	1092	7.50013
	1093	7.49737
	1094	7.49696
	1095	7.49692
	1096	7.49614
	1097	7.4947
	1098	7.49429
	1099	7.49256
	1100	7.49219
	1101	7.49131
	1102	7.49121
	1103	7.49093
	1104	7.49084
	1105	7.49027
	1106	7.48979
	1107	7.48637
	1108	7.48554
	1109	7.48518
	1110	7.48515
	1111	7.48473
	1112	7.48444
	1113	7.48407
	1114	7.48404
	1115	7.48397
	1116	7.48259
	1117	7.48233
	1118	7.48127
	1119	7.48124
	1120	7.48086
	1121	7.48014
	1122	7.47945
	1123	7.47935
	1124	7.47878
	1125	7.47877
	1126	7.47834
	1127	7.47792
	1128	7.47754
	1129	7.47719
	1130	7.47712
	1131	7.47701
	1132	7.47699
	1133	7.47669
	1134	7.47641
	1135	7.47577
	1136	7.47529
	1137	7.47334
	1138	7.47327
	1139	7.47238
	1140	7.47226
	1141	7.47203
	1142	7.47176
	1143	7.47128
	1144	7.46994
	1145	7.46901
	1146	7.469
	1147	7.46836
	1148	7.46799
	1149	7.46776
	1150	7.46759
	1151	7.46583
	1152	7.46549
	1153	7.46535
	1154	7.4644
	1155	7.46198
	1156	7.46172
	1157	7.46132
	1158	7.46103
	1159	7.46087
	1160	7.46082
	1161	7.45883
	1162	7.45873
	1163	7.45811
	1164	7.45725
	1165	7.45696
	1166	7.45693
	1167	7.45658
	1168	7.45538
	1169	7.45478
	1170	7.45474
	1171	7.45463
	1172	7.45462
	1173	7.4544
	1174	7.45437
	1175	7.45321
	1176	7.45238
	1177	7.45225
	1178	7.45189
	1179	7.45185
	1180	7.45174
	1181	7.45165
	1182	7.45142
	1183	7.45
	1184	7.44929
	1185	7.44914
	1186	7.44872
	1187	7.44834
	1188	7.44812
	1189	7.44646
	1190	7.44543
	1191	7.44501
	1192	7.44482
	1193	7.44461
	1194	7.44447
	1195	7.4435
	1196	7.44339
	1197	7.44281
	1198	7.44259
	1199	7.44243
	1200	7.44198
	1201	7.44157
	1202	7.44132
	1203	7.44129
	1204	7.44017
	1205	7.43984
	1206	7.4393
	1207	7.43716
	1208	7.4368
	1209	7.43586
	1210	7.43518
	1211	7.43391
	1212	7.43388
	1213	7.43379
	1214	7.43329
	1215	7.43305
	1216	7.43193
	1217	7.4317
	1218	7.43143
	1219	7.43019
	1220	7.42995
	1221	7.42991
	1222	7.42983
	1223	7.42957
	1224	7.42841
	1225	7.42671
	1226	7.42643
	1227	7.42596
	1228	7.42503
	1229	7.42469
	1230	7.42457
	1231	7.42433
	1232	7.42398
	1233	7.42216
	1234	7.4208
	1235	7.4204
	1236	7.42032
	1237	7.41969
	1238	7.41891
	1239	7.41857
	1240	7.41848
	1241	7.41847
	1242	7.41835
	1243	7.41829
	1244	7.41734
	1245	7.4139
	1246	7.41263
	1247	7.41211
	1248	7.41179
	1249	7.41165
	1250	7.41145
	1251	7.41122
	1252	7.41061
	1253	7.40927
	1254	7.40839
	1255	7.408
	1256	7.40761
	1257	7.40746
	1258	7.40676
	1259	7.40664
	1260	7.40663
	1261	7.40613
	1262	7.40541
	1263	7.40509
	1264	7.40458
	1265	7.40442
	1266	7.403
	1267	7.40298
	1268	7.40298
	1269	7.4019
	1270	7.40166
	1271	7.40152
	1272	7.40138
	1273	7.40069
	1274	7.40066
	1275	7.39973
	1276	7.39955
	1277	7.39893
	1278	7.3983
	1279	7.39792
	1280	7.39731
	1281	7.39478
	1282	7.39373
	1283	7.39317
	1284	7.3927
	1285	7.39264
	1286	7.39254
	1287	7.38954
	1288	7.38787
	1289	7.38759
	1290	7.38719
	1291	7.38693
	1292	7.38598
	1293	7.38586
	1294	7.38577
	1295	7.38494
	1296	7.38383
	1297	7.3825
	1298	7.38245
	1299	7.38175
	1300	7.38066
	1301	7.37972
	1302	7.37965
	1303	7.37938
	1304	7.37916
	1305	7.37874
	1306	7.37854
	1307	7.37702
	1308	7.37636
	1309	7.37627
	1310	7.37617
	1311	7.37605
	1312	7.37526
	1313	7.37451
	1314	7.37317
	1315	7.37254
	1316	7.37134
	1317	7.3712
	1318	7.37062
	1319	7.36892
	1320	7.36857
	1321	7.36832
	1322	7.36823
	1323	7.36799
	1324	7.36793
	1325	7.36754
	1326	7.36724
	1327	7.36689
	1328	7.36659
	1329	7.36629
	1330	7.36625
	1331	7.36581
	1332	7.3651
	1333	7.36498
	1334	7.36491
	1335	7.36474
	1336	7.36401
	1337	7.36203
	1338	7.36199
	1339	7.35999
	1340	7.35872
	1341	7.3583
	1342	7.35801
	1343	7.35581
	1344	7.35451
	1345	7.35447
	1346	7.35445
	1347	7.35424
	1348	7.35299
	1349	7.35218
	1350	7.35162
	1351	7.35114
	1352	7.35095
	1353	7.35023
	1354	7.35017
	1355	7.35015
	1356	7.34994
	1357	7.34976
	1358	7.34762
	1359	7.3476
	1360	7.34629
	1361	7.3459
	1362	7.34549
	1363	7.34543
	1364	7.3452
	1365	7.34488
	1366	7.34475
	1367	7.3439
	1368	7.34388
	1369	7.34376
	1370	7.34209
	1371	7.34149
	1372	7.34048
	1373	7.34046
	1374	7.33963
	1375	7.33923
	1376	7.33885
	1377	7.3372
	1378	7.33716
	1379	7.33664
	1380	7.33644
	1381	7.33598
	1382	7.3356
	1383	7.3356
	1384	7.33429
	1385	7.33421
	1386	7.33419
	1387	7.33339
	1388	7.33339
	1389	7.33321
	1390	7.33274
	1391	7.33264
	1392	7.33216
	1393	7.33179
	1394	7.33177
	1395	7.33068
	1396	7.32928
	1397	7.32781
	1398	7.32623
	1399	7.32601
	1400	7.32478
	1401	7.32453
	1402	7.32369
	1403	7.32311
	1404	7.32267
	1405	7.32228
	1406	7.32141
	1407	7.31983
	1408	7.31815
	1409	7.3179
	1410	7.31779
	1411	7.31762
	1412	7.31681
	1413	7.31612
	1414	7.31448
	1415	7.31402
	1416	7.31382
	1417	7.3123
	1418	7.31228
	1419	7.31224
	1420	7.31186
	1421	7.31152
	1422	7.31135
	1423	7.31127
	1424	7.31127
	1425	7.31082
	1426	7.31003
	1427	7.30957
	1428	7.30957
	1429	7.3092
	1430	7.30912
	1431	7.30824
	1432	7.30807
	1433	7.30762
	1434	7.30745
	1435	7.30687
	1436	7.30576
	1437	7.30427
	1438	7.30421
	1439	7.30393
	1440	7.30322
	1441	7.30317
	1442	7.30315
	1443	7.30259
	1444	7.30129
	1445	7.30092
	1446	7.3006
	1447	7.29922
	1448	7.29883
	1449	7.29802
	1450	7.29748
	1451	7.29645
	1452	7.29642
	1453	7.29618
	1454	7.29598
	1455	7.29554
	1456	7.2953
	1457	7.29411
	1458	7.29396
	1459	7.29279
	1460	7.29243
	1461	7.29212
	1462	7.29172
	1463	7.29097
	1464	7.29032
	1465	7.29019
	1466	7.2899
	1467	7.28762
	1468	7.28726
	1469	7.28702
	1470	7.287
	1471	7.28567
	1472	7.28556
	1473	7.28499
	1474	7.28479
	1475	7.28463
	1476	7.28443
	1477	7.28215
	1478	7.28126
	1479	7.28124
	1480	7.28044
	1481	7.27948
	1482	7.27937
	1483	7.27818
	1484	7.27791
	1485	7.27768
	1486	7.27763
	1487	7.27763
	1488	7.27678
	1489	7.27623
	1490	7.27607
	1491	7.27538
	1492	7.27437
	1493	7.27314
	1494	7.27288
	1495	7.27228
	1496	7.27154
	1497	7.27066
	1498	7.26879
	1499	7.26797
	1500	7.26745
	1501	7.26743
	1502	7.26619
	1503	7.26609
	1504	7.26571
	1505	7.26548
	1506	7.26536
	1507	7.26387
	1508	7.263
	1509	7.26107
	1510	7.26088
	1511	7.26074
	1512	7.25938
	1513	7.25933
	1514	7.25928
	1515	7.25782
	1516	7.25729
	1517	7.25725
	1518	7.25705
	1519	7.2553
	1520	7.25455
	1521	7.25377
	1522	7.25348
	1523	7.25285
	1524	7.25208
	1525	7.2511
	1526	7.25079
	1527	7.25069
	1528	7.2503
	1529	7.24983
	1530	7.24917
	1531	7.24881
	1532	7.24714
	1533	7.2465
	1534	7.24551
	1535	7.24517
	1536	7.24443
	1537	7.24381
	1538	7.24353
	1539	7.24244
	1540	7.24224
	1541	7.24085
	1542	7.24022
	1543	7.24017
	1544	7.23922
	1545	7.23895
	1546	7.23795
	1547	7.23724
	1548	7.23696
	1549	7.23674
	1550	7.23666
	1551	7.23533
	1552	7.2334
	1553	7.2333
	1554	7.23228
	1555	7.23175
	1556	7.23162
	1557	7.23155
	1558	7.23137
	1559	7.23104
	1560	7.23065
	1561	7.22989
	1562	7.22978
	1563	7.22968
	1564	7.22866
	1565	7.2285
	1566	7.22843
	1567	7.22768
	1568	7.22694
	1569	7.22681
	1570	7.22647
	1571	7.22637
	1572	7.22616
	1573	7.22608
	1574	7.22608
	1575	7.22572
	1576	7.22562
	1577	7.22534
	1578	7.22526
	1579	7.2251
	1580	7.22502
	1581	7.22502
	1582	7.22461
	1583	7.22414
	1584	7.22339
	1585	7.22316
	1586	7.22261
	1587	7.22147
	1588	7.22136
	1589	7.22089
	1590	7.22013
	1591	7.21998
	1592	7.21772
	1593	7.21609
	1594	7.21482
	1595	7.21482
	1596	7.2145
	1597	7.21423
	1598	7.21299
	1599	7.21272
	1600	7.21251
	1601	7.21163
	1602	7.21059
	1603	7.20917
	1604	7.20903
	1605	7.20879
	1606	7.20868
	1607	7.20833
	1608	7.20812
	1609	7.20766
	1610	7.20761
	1611	7.20718
	1612	7.20702
	1613	7.20693
	1614	7.20658
	1615	7.20607
	1616	7.20591
	1617	7.20583
	1618	7.20566
	1619	7.20496
	1620	7.20491
	1621	7.2045
	1622	7.20434
	1623	7.20401
	1624	7.20396
	1625	7.20393
	1626	7.20377
	1627	7.20263
	1628	7.20246
	1629	7.2023
	1630	7.20208
	1631	7.20172
	1632	7.20134
	1633	7.20022
	1634	7.20006
	1635	7.19945
	1636	7.19923
	1637	7.19808
	1638	7.19775
	1639	7.19745
	1640	7.19736
	1641	7.19725
	1642	7.1972
	1643	7.19651
	1644	7.19604
	1645	7.19582
	1646	7.19546
	1647	7.19526
	1648	7.19518
	1649	7.19504
	1650	7.19482
	1651	7.19354
	1652	7.19324
	1653	7.19221
	1654	7.19176
	1655	7.19117
	1656	7.19053
	1657	7.19039
	1658	7.18997
	1659	7.18997
	1660	7.18949
	1661	7.18941
	1662	7.18876
	1663	7.1887
	1664	7.188
	1665	7.18775
	1666	7.18746
	1667	7.18546
	1668	7.18534
	1669	7.18523
	1670	7.1835
	1671	7.18333
	1672	7.18313
	1673	7.18307
	1674	7.18299
	1675	7.18247
	1676	7.18156
	1677	7.18153
	1678	7.18144
	1679	7.18136
	1680	7.18021
	1681	7.17886
	1682	7.17768
	1683	7.17705
	1684	7.17693
	1685	7.1769
	1686	7.17609
	1687	7.17586
	1688	7.17505
	1689	7.17447
	1690	7.17409
	1691	7.17391
	1692	7.17368
	1693	7.17351
	1694	7.17319
	1695	7.17251
	1696	7.17234
	1697	7.17167
	1698	7.17143
	1699	7.17141
	1700	7.17102
	1701	7.1705
	1702	7.17009
	1703	7.16903
	1704	7.16864
	1705	7.16856
	1706	7.1685
	1707	7.16835
	1708	7.16817
	1709	7.16808
	1710	7.16699
	1711	7.16631
	1712	7.16613
	1713	7.16536
	1714	7.16498
	1715	7.16495
	1716	7.16486
	1717	7.16468
	1718	7.16453
	1719	7.16394
	1720	7.16334
	1721	7.16325
	1722	7.16325
	1723	7.16247
	1724	7.16209
	1725	7.16158
	1726	7.16065
	1727	7.1605
	1728	7.16041
	1729	7.15996
	1730	7.15981
	1731	7.15933
	1732	7.15824
	1733	7.15655
	1734	7.15643
	1735	7.1564
	1736	7.15634
	1737	7.15625
	1738	7.15609
	1739	7.15467
	1740	7.15436
	1741	7.15388
	1742	7.15348
	1743	7.15327
	1744	7.15327
	1745	7.15293
	1746	7.15259
	1747	7.1525
	1748	7.15201
	1749	7.15131
	1750	7.15002
	1751	7.14839
	1752	7.14829
	1753	7.14795
	1754	7.14693
	1755	7.14638
	1756	7.1456
	1757	7.14489
	1758	7.14467
	1759	7.14417
	1760	7.14389
	1761	7.14114
	1762	7.14107
	1763	7.14088
	1764	7.14073
	1765	7.14026
	1766	7.14001
	1767	7.13938
	1768	7.13881
	1769	7.13871
	1770	7.13868
	1771	7.13856
	1772	7.13849
	1773	7.1384
	1774	7.13821
	1775	7.13764
	1776	7.13761
	1777	7.13761
	1778	7.13637
	1779	7.13551
	1780	7.13542
	1781	7.13523
	1782	7.13446
	1783	7.13242
	1784	7.1322
	1785	7.13194
	1786	7.13178
	1787	7.13062
	1788	7.13062
	1789	7.1304
	1790	7.12882
	1791	7.12772
	1792	7.12665
	1793	7.12626
	1794	7.12597
	1795	7.12555
	1796	7.12545
	1797	7.12542
	1798	7.12522
	1799	7.12415
	1800	7.12235
	1801	7.1214
	1802	7.1211
	1803	7.12094
	1804	7.12094
	1805	7.12047
	1806	7.12041
	1807	7.11883
	1808	7.1186
	1809	7.11803
	1810	7.11717
	1811	7.11701
	1812	7.11664
	1813	7.11604
	1814	7.11544
	1815	7.11474
	1816	7.11474
	1817	7.11444
	1818	7.11337
	1819	7.11123
	1820	7.11056
	1821	7.11039
	1822	7.10856
	1823	7.10785
	1824	7.10701
	1825	7.10701
	1826	7.10694
	1827	7.10629
	1828	7.10575
	1829	7.10568
	1830	7.10524
	1831	7.10462
	1832	7.10408
	1833	7.10322
	1834	7.10295
	1835	7.10216
	1836	7.10164
	1837	7.1003
	1838	7.10013
	1839	7.09947
	1840	7.09927
	1841	7.09896
	1842	7.09878
	1843	7.09854
	1844	7.09781
	1845	7.09698
	1846	7.09684
	1847	7.09684
	1848	7.0952
	1849	7.09482
	1850	7.09269
	1851	7.09234
	1852	7.09139
	1853	7.09075
	1854	7.09065
	1855	7.09026
	1856	7.09022
	1857	7.09001
	1858	7.08998
	1859	7.08948
	1860	7.08874
	1861	7.08792
	1862	7.08767
	1863	7.08767
	1864	7.08746
	1865	7.08604
	1866	7.08579
	1867	7.08529
	1868	7.0844
	1869	7.08393
	1870	7.08383
	1871	7.0835
	1872	7.08307
	1873	7.08214
	1874	7.08153
	1875	7.08149
	1876	7.08099
	1877	7.08052
	1878	7.07914
	1879	7.07864
	1880	7.07849
	1881	7.07777
	1882	7.07759
	1883	7.07733
	1884	7.07668
	1885	7.0765
	1886	7.07602
	1887	7.07577
	1888	7.07562
	1889	7.07441
	1890	7.07405
	1891	7.07361
	1892	7.07306
	1893	7.07232
	1894	7.07129
	1895	7.07011
	1896	7.06885
	1897	7.06867
	1898	7.06666
	1899	7.06659
	1900	7.06625
	1901	7.06506
	1902	7.06386
	1903	7.06311
	1904	7.06296
	1905	7.06292
	1906	7.06277
	1907	7.06262
	1908	7.06239
	1909	7.06213
	1910	7.06187
	1911	7.06134
	1912	7.06036
	1913	7.05968
	1914	7.05949
	1915	7.05941
	1916	7.0593
	1917	7.05926
	1918	7.059
	1919	7.05873
	1920	7.05698
	1921	7.05691
	1922	7.05568
	1923	7.05523
	1924	7.05503
	1925	7.05457
	1926	7.05446
	1927	7.05442
	1928	7.05408
	1929	7.05389
	1930	7.05316
	1931	7.05304
	1932	7.05296
	1933	7.05289
	1934	7.05281
	1935	7.0525
	1936	7.05223
	1937	7.05131
	1938	7.05034
	1939	7.05019
	1940	7.04964
	1941	7.04941
	1942	7.0493
	1943	7.04914
	1944	7.04887
	1945	7.04879
	1946	7.04875
	1947	7.04774
	1948	7.04739
	1949	7.04708
	1950	7.04704
	1951	7.04669
	1952	7.04595
	1953	7.04587
	1954	7.04552
	1955	7.04379
	1956	7.04297
	1957	7.04277
	1958	7.04195
	1959	7.04183
	1960	7.04143
	1961	7.04037
	1962	7.0393
	1963	7.03862
	1964	7.03826
	1965	7.03703
	1966	7.03643
	1967	7.03607
	1968	7.03563
	1969	7.03483
	1970	7.03431
	1971	7.03306
	1972	7.03286
	1973	7.03133
	1974	7.03076
	1975	7.02971
	1976	7.02906
	1977	7.028
	1978	7.02792
	1979	7.02776
	1980	7.02776
	1981	7.02739
	1982	7.02649
	1983	7.02637
	1984	7.02547
	1985	7.02539
	1986	7.02535
	1987	7.02522
	1988	7.02522
	1989	7.02522
	1990	7.02465
	1991	7.02461
	1992	7.02379
	1993	7.02366
	1994	7.02329
	1995	7.02325
	1996	7.02292
	1997	7.02268
[truncated: 3,419 more rows]

## Sheet: ED Figure 5e
Extended Data Figure 5e
	Total proteome SYNJ2BP (mass spectrometry) - intensity log2
		Control	Compound C
		30.4969	30.691		#1
		28.0675	31.4132		#2
		28.532	31.4063		#3
	Average	29.0321	31.1702

## Sheet: ED Figure 5f
Extended Data Figure 5f
	SYNJ2BP S21 intensity (phospho-peptide enrichment followed by mass spetrometry) - log2
		Control	Insulin
		30.6264	21.1432		#1
		27.213	20.5517		#2
		25.0821	20.6234		#3
		28.0596	29.3562		#4
	Average	27.7453	22.9186

## Sheet: ED Figure 5g
Extended Data Figure 5g
	Total proteome SYNJ2BP (mass spectrometry) - intensity log2
		Control	Insulin
		28.884	28.7314		#1
		29.5431	29.6082		#2
		29.5334	27.2499		#3
		29.4196	27.7757		#4
	Average	29.345	28.3413
