# Supplementary material for: Insulin signalling regulates Pink1 mRNA localization via modulation of AMPK activity to support PINK1 function in neurons
Source: Nat Metab. 2024 Mar 19;6(3):514–30. doi: 10.1038/s42255-024-01007-w (PMC10963278; doi:10.1038/s42255-024-01007-w)
Supplement: Supplementary file 23 — Statistical Source Data. [file 42255_2024_1007_MOESM23_ESM.xlsx]

## Sheet: ED Figure 6b
Extended Data Figure 6b
	Western Blot - SYNJ2BP expression normalized to bIII tubulin
		SYNJ2BP WT	SYNJ2BP S21A	SYNJ2BP S21E
		1	0.899313	0.706053
		1	1.72075	1.15278
		1	1.40474	1.6538
		1	1.09347	1.05595
		1	0.853735	1.04085
	Average	1	1.1944	1.12189

## Sheet: ED Figure 6d
Extended Data Figure 6d
	Co-IP anti-SYNJ2BP - quantification of SYNJ2/SYNJ2BP
		SYNJ2BP WT	SYNJ2BP S21A
		1	0.382218
		1	0.096214
		1	0.147702
	Average	1	0.208711

## Sheet: ED Figure 6f
Extended Data Figure 6f
	Co-IP anti-SYNJ2BP - quantification of SYNJ2/SYNJ2BP
		SYNJ2BP WT - CIP	SYNJ2BP WT + CIP
		1	0.15665
		1	0.950427
		1	0.704065
		1	0.641322
		1	0.88131
	Average	1	0.666755
