# Supplementary material for: Insulin signalling regulates Pink1 mRNA localization via modulation of AMPK activity to support PINK1 function in neurons
Source: Nat Metab. 2024 Mar 19;6(3):514–30. doi: 10.1038/s42255-024-01007-w (PMC10963278; doi:10.1038/s42255-024-01007-w)
Supplement: Supplementary file 25 — Statistical Source Data. [file 42255_2024_1007_MOESM25_ESM.xlsx]

## Sheet: ED Figure 7b
Extended Data Figure 7b
	Pink1 mRNA imaging - Manders' coefficient
	NEURITE
		SYNJ2BP WT Ctrl	SYNJ2BP WT CC	SYNJ2BP S21E Ctrl	SYNJ2BP S21E CC
		0.513	0.093	0.645	0.827		#1
		0.826	0.611	0.765	0.922
		0.635		0.226
		0.573		0.621
		0.409		0.304
		0.45
		0.424
		0.591	0.105	0.831	0.522		#2
		0.614	0.446	0.624	0.527
		0.666	0.366	0.61	0.61
		0.435	0.511	0.45	0.606
				0.652
		0.332	0.316	0.524	0.788		#3
		0.438	0.389	0.462	0.443
		0.655	0.35	0.513
		0.41	0.409	0.652
	Average	0.5314	0.3596	0.562786	0.655625

## Sheet: ED Figure 7d
Extended Data Figure 7d
	Pink1 mRNA imaging - Manders' coefficient
	NEURITE
		SYNJ2BP WT Ctrl	SYNJ2BP WT Insulin	SYNJ2BP S21E Ctrl	SYNJ2BP S21E Insulin
		0.47	0.393	0.564	0.664		#1
		0.72	0.261	0.679	0.602
		0.683	0.34	0.583	0.603
		0.431	0.396		0.635
		0.656			0.642
		0.753	0.188	0.721	0.687		#2
		0.623	0.154	0.555	0.671
			0.269	0.557	0.75
			0.261	0.464	0.482
				0.594
		0.793	0.303	0.768	0.6		#3
		0.699	0.537	0.554	0.636
		0.548	0.41	0.609	0.667
		0.656	0.59	0.694	0.442
		0.639	0.495	0.56	0.661
		0.676			0.681
		0.585
	Average	0.638	0.353615	0.607846	0.6282
