# Supplementary material for: Insulin signalling regulates Pink1 mRNA localization via modulation of AMPK activity to support PINK1 function in neurons
Source: Nat Metab. 2024 Mar 19;6(3):514–30. doi: 10.1038/s42255-024-01007-w (PMC10963278; doi:10.1038/s42255-024-01007-w)
Supplement: Supplementary file 26 — Statistical Source Data. [file 42255_2024_1007_MOESM26_ESM.xlsx]

## Sheet: ED Figure 8b
Extended Data Figure 8b
	Western Blot - phospho-ubiquitin expression normalized to bIII tubulin
	minus insulin control	minus insulin CCCP	plus insulin CCCP	plus insulin control
	1	1.03976	1.65361	1.12884
	1	0.923327	1.56322	1.11183
	1	0.881876	0.943424	0.889774
	1	0.773162	1.38287	0.912469
Average	1	0.904532	1.38578	1.01073

## Sheet: ED Figure 8d
Extended Data Figure 8d
p-ubiquitin localization to mitochondria
	Ins Ctrl	Ins AA 5 nM	Ins AA 20 µM
	0.207	0.182			#1
	0.086	0.22
	0.197
	0.148
	0.103
	0.157
	0.22	0.104			#2
	0.232	0.259
	0.127	0.204
	0.143	0.229
	0.293	0.261
	0.126	0.375
	0.172
	0.107
	0.159
	0.175	0.252			#3
	0.14	0.229
	0.159	0.329
	0.18	0.169
	0.148	0.186
	0.14
	0.114
	0.098	0.168			#4
	0.127	0.171
	0.16	0.377
	0.241	0.205
	0.152	0.116
	0.167
	0.162
	0.156
	0.229	0.335	0.286		#5
	0.183	0.24	0.335
	0.202	0.192	0.158
	0.119
	0.195	0.221	0.407		#6
	0.202	0.183	0.367
	0.187	0.162	0.487
	0.116	0.331	0.282
	0.142	0.185
	0.104	0.217	0.222		#7
	0.259	0.128	0.411
	0.197	0.397	0.386
		0.409	0.502
			0.345
Average	0.165024	0.234533	0.349

## Sheet: ED Figure 8f
Extended Data Figure 8f
Parkin recruitment to mitochondria [%]
	Ins Control	Ins AA 5 nM	Ins Control	Ins AA 20 µM
	0	6.66667	6.66667	46.1538		#1
	0	10	11.1111	44.4444
	0	0	9.52381	44
	0	12.5	0	0
			0	14.2857
			0	9.09091
	9.09091	12.5	13.3333	27.2727		#2
	7.69231	20	0	30
	0	0	0	50
	0	0	12.5	25
	14.2857	25	33.3333	46.1538
	0	25
	0	16.6667	12.5	66.6667		#3
	7.14286	13.3333	0	22.2222
	13.3333	30	20	16.6667
	0	25	18.1818	28.5714
	27.2727	50	0	25
	21.4286	30
Average	6.2654	17.2917	8.57188	30.9705

## Sheet: ED Figure 8h
Extended Data Figure 8h
Localization of mitochondria at lysosomes - Manders' coefficient
	+ Ins Ctrl	+ Ins AA 5 nM	+ Ins AA 20 µM	- Ins Ctrl	- Ins AA 5 nM	- Ins AA 20 µM
	0.032	0.107	0.091	0.065	0.093	0.069		#1
	0.03	0.059	0.155	0.085	0.04	0.021
	0.052		0.178	0.07	0.024	0.031
	0.096	0.144	0.166	0.109	0.052	0.024
	0.056	0.065	0.087	0.034	0.023	0.026
	0.077	0.074	0.079	0.045	0.039	0.038
	0.072			0.069	0.075
	0.073	0.088	0.127	0.073	0.032	0.031		#2
	0.063	0.053	0.073	0.08	0.082	0.065
	0.025	0.062	0.057	0.02	0.045	0.14
	0.029	0.131	0.13	0.077	0.032	0.051
	0.058	0.08	0.098	0.033	0.044	0.049
	0.04	0.116	0.056	0.055	0.017	0.071
	0.056	0.084	0.051		0.027	0.132
	0.083	0.069	0.104		0.034	0.044
	0.044	0.045	0.073	0.147	0.018	0.062		#3
	0.059	0.071	0.048	0.053	0.031	0.031
	0.034	0.044	0.101	0.075	0.084	0.057
	0.047	0.075	0.067	0.031	0.138	0.034
	0.047	0.063	0.085	0.033	0.047	0.066
	0.069	0.032	0.096	0.061	0.058	0.197
	0.139	0.084	0.066	0.055	0.029	0.082
	0.049	0.02			0.049	0.123
	0.068	0.05	0.07	0.072	0.046	0.047		#4
	0.034	0.048	0.077	0.058	0.043	0.092
	0.039	0.052	0.128	0.012	0.052	0.083
	0.086	0.061	0.071	0.027	0.037	0.038
	0.051	0.148	0.115	0.022	0.06	0.111
	0.034	0.082		0.032	0.096	0.045
	0.039	0.088		0.052
	0.064
	0.053	0.031	0.062	0.048	0.032	0.039		#5
	0.046	0.093	0.068	0.029	0.013	0.046
	0.023	0.106	0.033	0.019	0.015	0.107
	0.015	0.115	0.032	0.058	0.064	0.028
	0.052	0.093		0.032	0.035	0.052
	0.054	0.089		0.02	0.063	0.065
	0.04	0.087				0.052
		0.045
Average	0.0533684	0.0765	0.0881333	0.0530606	0.0476857	0.0642571
