# Supplementary material for: Insulin signalling regulates Pink1 mRNA localization via modulation of AMPK activity to support PINK1 function in neurons
Source: Nat Metab. 2024 Mar 19;6(3):514–30. doi: 10.1038/s42255-024-01007-w (PMC10963278; doi:10.1038/s42255-024-01007-w)
Supplement: Supplementary file 28 — Statistical Source Data. [file 42255_2024_1007_MOESM28_ESM.xlsx]

## Sheet: ED Figure 9b
Extended Data Figure 9b
	Western Blot - PINK1 full-length expression normalized to bIII tubulin
	Control	AICAR	Compound C
	1	0.426867	1.74476
	1	1.05157	2.70546
	1	1.91417	2.91191
	1	1.08933	3.01005
	1	0.932621	1.89697
Average	1	1.08291	2.45383

## Sheet: ED Figure 9d
Extended Data Figure 9d
	Intensity of PINK1 signal on mitochondria
	- Insulin	+ Insulin
	0.367515	0.471436		#1
	0.569717	1.11165
	0.646158	0.950154
	0.559343	0.519949
	0.351315	0.975604
	0.37681
	0.346402	0.744211		#2
	0.222795	0.956828
	0.559539
	0.94723
	0.907192
	0.56677	0.288317		#3
	0.78751	0.354624
	0.804877	1.10473
	0.646831	0.493484
	0.270512	0.874955
	0.613585	1.07923
	0.497795
Average	0.557883	0.763474

## Sheet: ED Figure 9e
Extended Data Figure 9e
	PINK1-GFP localization of mitochondria (Manders' coefficient)
	- Insulin	+ Insulin
	0.846	0.771		#1
	0.906	0.933
	0.76	0.94
	0.611	0.928
	0.984	0.872
	0.99
	0.971	0.703		#2
	0.951	0.928
	0.696	0.808
	0.699
	0.743	0.851		#3
	0.732	0.928
	0.783	0.845
	0.88	0.705
	0.702	0.822
	0.808	0.871
	0.615	0.86
Average	0.804529	0.851

## Sheet: ED Figure 9g
Extended Data Figure 9g
	Western Blot in HEK293T cells - PINK1 expression normalized to b-actin
		Control	GSK1904529A	AKT inhibitor VIII
		1	1.27347	0.993041
		1	1.02885	0.683503
		1	0.82336	0.676283
	Average	1	1.04189	0.784276

## Sheet: ED Figure 9i
Extended Data Figure 9i
Phospho-ubiquitin localization to mitochondria
	NEURITES
		Ins Ctrl	Ins AA	No Ins Ctrl	No Ins AA	Ins Tor-2 Ctrl	Ins Tor-2 AA	No Ins Tor-2 Ctrl	No Ins Tor-2 AA	Ins AICAR Ctrl	Ins AICAR AA	No Ins AICAR Ctrl	No Ins AICAR AA
		0.133	0.388			0.04	0.4								#1
		0.134	0.176			0.071	0.208
		0.144	0.144			0.069	0.27
		0.245	0.204			0.04	0.323
		0.16				0.096	0.295
		0.135					0.243
		0.189
		0.24
		0.261
		0.12
		0.244
		0.102	0.327	0.118	0.136	0.085	0.167	0.09	0.178	0.13	0.198	0.106	0.127		#2
		0.12	0.292	0.1	0.098	0.202	0.154	0.138	0.116	0.106	0.19	0.161	0.096
		0.054	0.265	0.153	0.115	0.074	0.175	0.167	0.179	0.054	0.174	0.099	0.268
		0.075	0.105	0.258	0.269	0.124	0.201	0.121	0.184	0.16	0.128	0.188	0.293
		0.094		0.179	0.188	0.215	0.195	0.129	0.134	0.23	0.174	0.246	0.053
		0.097			0.172			0.153			0.044		0.122
											0.075
		0.137	0.164	0.136	0.114	0.231	0.281	0.176	0.223	0.169	0.313	0.197	0.207		#3
		0.194	0.51	0.158		0.089	0.354	0.09	0.122	0.214	0.148	0.082	0.147
		0.164	0.14	0.175		0.171		0.145		0.185		0.121	0.214
		0.119	0.527			0.131				0.128	0.11		0.171
		0.153				0.096				0.09	0.141
		0.145								0.174	0.064
		0.028	0.345	0.277	0.238	0.241	0.24	0.13	0.187	0.071	0.146	0.044	0.058		#4
		0.088			0.147	0.144		0.15	0.114	0.068	0.323	0.179	0.085
		0.198		0.223		0.106		0.106		0.148	0.259	0.265	0.109
		0.188		0.162				0.147		0.147		0.199	0.277
		0.161										0.226
		0.216
	Average	0.149586	0.275923	0.176273	0.164111	0.123611	0.250429	0.134	0.159667	0.138267	0.1658	0.162538	0.159071
