# Supplementary material for: Insulin signalling regulates Pink1 mRNA localization via modulation of AMPK activity to support PINK1 function in neurons
Source: Nat Metab. 2024 Mar 19;6(3):514–30. doi: 10.1038/s42255-024-01007-w (PMC10963278; doi:10.1038/s42255-024-01007-w)
Supplement: Supplementary file 30 — Statistical Source Data. [file 42255_2024_1007_MOESM30_ESM.xlsx]

## Sheet: ED Figure 10a
Extended Data Figure 10a
		Fluorescence Lifetime Imaging
		Control	insulin 500 nM	ApoE3 Ctrl	ApoE3 insulin 500 nM	ApoE4 Ctrl	ApoE 4insulin 500 nM
		2.056	2.262			2.325	2.33		#1
		2.317	2.439			2.334	2.285
		2.27	2.408			2.426	2.357
		2.197	2.478			2.296	2.439
		2.438	2.496			2.292	2.336
		2.368	2.505			2.227	2.456
		2.009	2.496			2.58	1.963		#2
		2.055	2.656			2.589	2.125
		2.279	2.452			2.322	2.249
		2.176	2.283			2.479	2.483
		2.292	2.602			2.382	2.291
		2.342	2.605			2.019	2.487
		2.456	2.62			2.214	2.275
		2.232	2.302			2.417	2.426		#3
		2.219	2.431			2.064	1.967
		2.39	2.319			2.383	2.169
		2.025	2.581			2.077	2.292
		2.084	2.452			2.077	1.862
						2.032	2.33
							2.643
		2.241	2.485	2.34	2.523	2.507	2.419		#4
		2.348	2.392	2.44	2.405	2.525	2.326
		2.479	2.43	2.194	2.529	2.201	2.44
		2.514	2.426	2.556	2.333	2.138	2.288
		2.392	2.405	2.326	2.52	2.258	2.498
		2.436	2.595	2.34	2.422	2.374	2.353
		2.317	2.476	2.292	2.492	2.288	2.432
		2.313	2.543				2.235
		2.253	2.359	2.081	2.387	2.317	2.249		#5
		2.296	2.487	2.275	2.223	2.185	2.361
		2.236	2.361	2.378	2.357	2.019	2.169
		2.176	2.42	2.33	2.222	2.368	2.474
		2.287	2.33	2.169	2.439	2.38	2.342
		2.296	2.094	2.416	2.408	2.265	2.249
		2.361	2.33	2.193	2.364	2.304	2.216
		2.13	2.283	2.378	2.376	2.206	2.32		#6
		2.257	2.361	2.236	2.368	2.088	2.117
		2.266	2.313	2.3	2.236	2.364	2.364
		2.188	2.456	2.291	2.266	2.26	2.317
		2.184	2.386	2.308	2.353	2.11	2.3
		2.399	2.262	2.235	2.283	2.291	2.154
		2.156	2.143	2.121	2.321	2.27	2.3
			2.143		2.304
			2.266		2.236
			2.292		2.305
		2.317	2.338	1.971	2.332	2.134	2.022		#7
		2.274	2.245	1.961	2.238	2.029	1.99
		2.24	2.326	2.243	2.349	2.143	2.14
		2.088	2.107	2.291	2.322	2.026	2.236
		2.107	2.313	2.189	2.289	2.203	2.259
				2.176	2.149
				2.223	2.317
				2.173	2.37
				1.956	2.396
				1.99	2.326
	Average	2.26124	2.39071	2.23781	2.34588	2.26196	2.28372

## Sheet: ED Figure 10b
Extended Data Figure 10b
	RT-qPCR of Pink1 mRNA levels normalized to b-actin (ApoE3, ApoE4)
	ApoE3	ApoE4
	1	0.490812
	1	0.973268
	1	1.17776
Average	1	0.880613

## Sheet: ED Figure 10d
Extended Data Figure 10d
	Pink1 mRNA imaging - Manders' coefficient
	SOMA
		ApoE3 Ctrl	ApoE3 CC	ApoE4 Ctrl	ApoE4 CC
		0.244	0.167	0.45	0.336		#1
		0.479	0.109	0.517	0.198
		0.718	0.21	0.7	0.255
		0.52		0.539	0.285
		0.429	0.157	0.636	0.134		#2
		0.4	0.364	0.708	0.242
		0.787	0.384	0.403	0.245
		0.234	0.255	0.489	0.157
		0.483	0.415	0.798	0.302
		0.653	0.212	0.393	0.129
		0.61	0.092	0.513	0.305
		0.576	0.123	0.585
		0.387		0.567
		0.433
		0.675	0.283	0.423	0.249		#3
		0.573	0.479	0.621	0.204
		0.479	0.35	0.438	0.255
		0.55	0.272	0.646	0.191
		0.572	0.156	0.648	0.207
	Average	0.515895	0.25175	0.559667	0.230875
